# Supplementary material for: Health literacy strengths and challenges among residents of a resource-poor village in rural India: Epidemiological and cluster analyses
Source: PLOS Glob Public Health. 2023 Feb 17;3(2):e0001595. doi: 10.1371/journal.pgph.0001595 (PMC10022012; doi:10.1371/journal.pgph.0001595)
Supplement: S1 Data — (XLSX) [file pgph.0001595.s001.xlsx]

## Sheet: Data
ID	Age	Gender	Caste	Religion	Education	Occupation	Internal migration	illness	Hypertension	healthcard	P1Q1	P1Q2	P1Q3	P1Q4	P1Q5	P1Q6	P1Q7	P1Q8	P1Q9	P1Q10	P1Q11	P1Q12	P1Q13	P1Q14	P1Q15	P1Q16	P1Q17	P1Q18	P1Q19	P1Q20	P1Q21	P1Q22	P1Q23	P2Q1	P2Q2	P2Q3	P2Q4	P2Q5	P2Q6	P2Q7	P2Q8	P2Q9	P2Q10	P2Q11	P2Q12	P2Q13	P2Q14	P2Q15	P2Q16
1	1	F	1	1	4	1	1	None	0	0	2	3	3	2	3	3	2	3	3	2	3	1	3	2	4	2	3	2	4	2	3	3	2	3	4	3	4	3	3	4	3	5	3	3	4	3	4	4	3
2	1	M	2	3	4	1	1	None	0	0	2	3	3	1	3	1	1	3	1	1	3	2	2	1	4	2	3	1	4	2	1	4	1	4	4	3	4	3	2	3	4	4	2	3	4	3	3	4	4
3	1	F	1	3	6	1	1	None	0	0	2	2	3	3	3	2	2	2	3	2	3	2	3	2	4	4	2	2	4	3	3	2	2	3	5	4	4	4	3	4	3	5	4	3	5	3	5	4	3
4	1	F	3	1	3	1	1	None	0	0	2	2	2	1	2	1	1	2	1	1	2	1	1	2	4	2	2	2	3	3	2	2	2	3	3	3	4	3	3	3	2	4	2	2	3	3	3	4	2
5	1	F	2	1	3	1	1	HTN	1	0	2	3	3	1	2	1	1	3	1	1	3	1	1	1	3	1	3	2	3	1	1	3	1	3	4	3	3	3	3	4	3	5	2	3	4	3	4	3	2
6	2	M	3	1	4	2	1	None	0	0	3	4	3	2	3	2	3	4	2	2	3	2	2	2	3	3	3	2	3	3	1	4	2	4	4	3	4	3	3	4	4	5	4	4	4	4	4	4	3
7	1	F	3	1	1	1	1	None	0	0	2	3	3	1	3	1	1	3	1	2	3	1	2	1	3	1	3	1	3	2	1	3	1	3	4	2	4	1	1	3	3	4	2	3	2	1	3	4	2
8	2	M	3	1	1	1	1	None	0	0	2	2	3	1	2	1	1	3	2	1	2	1	2	1	4	1	2	2	2	3	2	4	1	3	4	3	4	2	2	4	3	4	2	3	2	2	3	4	2
9	3	F	3	1	1	1	1	Diabetes	0	0	1	3	3	1	2	1	1	3	1	1	2	1	1	1	4	1	3	1	3	3	1	4	1	2	4	1	4	1	1	3	4	5	1	3	1	3	1	3	2
10	2	F	3	1	1	1	1	None	0	0	1	4	3	2	3	1	1	3	2	1	3	1	2	1	4	1	3	2	3	1	1	3	2	3	4	2	4	2	2	3	4	5	2	3	2	3	2	4	2
11	1	F	3	1	1	1	1	None	0	0	1	1	2	1	2	1	2	2	2	1	2	1	2	1	3	1	1	1	3	1	2	2	1	2	3	2	3	1	1	3	1	4	1	2	2	2	2	4	2
12	1	M	3	1	4	3	1	None	0	0	1	3	4	2	3	1	1	3	2	1	4	1	1	1	4	3	1	2	4	2	2	4	1	4	4	3	4	3	3	4	4	4	2	3	4	3	3	4	3
13	1	M	3	1	3	1	1	None	0	0	2	3	3	1	3	1	1	3	2	1	3	2	2	1	4	2	3	2	3	3	2	4	2	3	4	2	4	2	2	4	3	5	3	3	3	3	3	4	3
14	1	M	3	1	3	1	1	None	0	0	2	3	3	1	3	1	1	3	2	1	3	1	2	1	4	1	3	2	3	1	2	3	2	3	4	2	4	2	3	3	4	5	2	3	4	3	3	4	3
15	1	M	3	1	1	2	1	None	0	0	1	2	2	1	2	1	1	2	1	1	2	1	1	1	3	1	1	1	3	2	1	2	1	3	4	3	4	1	1	3	3	4	2	3	2	2	2	4	2
16	1	F	1	1	3	1	1	None	0	0	2	3	3	1	3	1	1	4	1	1	3	1	1	1	4	1	3	1	4	1	2	3	1	3	4	2	4	3	2	4	3	5	3	3	4	3	3	4	3
17	1	F	3	1	5	1	1	None	0	0	2	3	2	1	2	1	1	4	1	2	2	1	2	2	4	2	3	1	3	2	2	3	1	2	4	2	3	3	3	4	3	4	2	3	4	3	4	4	3
18	1	M	3	1	5	1	0	None	0	0	2	2	3	2	3	2	1	2	1	2	3	2	1	2	4	3	2	2	4	2	1	3	2	4	4	4	4	4	4	4	4	5	4	4	5	4	5	4	3
19	1	M	2	1	5	5	0	None	0	0	3	2	3	3	3	2	3	2	2	3	4	2	2	3	4	4	2	3	3	3	2	2	3	3	4	4	4	4	3	4	3	5	4	3	5	4	5	4	3
20	1	F	3	1	5	1	0	None	0	0	3	4	3	2	3	3	3	4	3	2	3	2	3	2	4	3	3	3	4	2	3	4	2	3	4	4	4	4	3	4	4	5	4	4	5	4	5	5	3
21	3	F	3	2	1	1	1	None	0	0	1	4	3	2	3	1	1	3	2	1	3	1	2	1	4	1	3	2	3	1	1	3	2	3	4	2	4	2	2	3	4	5	2	3	2	3	2	4	2
22	1	M	1	1	3	2	1	None	0	0	2	4	3	2	3	2	1	3	1	1	3	1	1	2	4	1	3	1	3	2	1	3	2	3	4	2	4	1	1	3	3	4	1	3	3	2	3	1	2
23	1	M	3	1	1	2	1	None	0	0	2	2	2	1	2	1	1	1	1	1	2	1	2	1	3	2	1	1	3	1	1	2	1	3	4	1	1	1	1	3	3	4	1	3	4	3	3	3	3
24	1	M	3	1	1	1	1	None	0	0	1	2	2	1	2	1	2	2	1	1	2	1	1	1	3	1	1	1	3	1	1	2	1	3	4	2	3	1	1	2	2	4	1	3	2	1	2	3	3
25	1	F	3	1	1	2	1	None	0	0	2	2	2	1	1	2	1	2	1	1	1	2	1	1	3	1	1	2	2	2	1	2	2	2	3	2	3	1	1	3	1	4	2	2	1	2	2	2	1
26	1	M	3	1	1	2	1	None	0	0	2	3	3	1	3	1	1	3	1	1	3	1	1	1	4	2	3	1	3	2	1	1	2	3	4	3	3	1	1	3	3	4	1	3	1	2	1	3	2
27	1	M	3	1	1	1	1	None	0	0	2	2	2	1	2	1	1	3	1	1	2	1	1	1	3	1	2	1	2	3	1	3	2	3	4	2	3	1	1	3	1	4	1	2	1	1	1	4	2
28	1	M	3	1	5	1	1	None	0	0	1	1	1	1	1	1	1	1	1	1	2	1	1	1	3	1	2	2	1	1	1	1	1	1	3	1	4	1	1	3	1	4	2	1	1	1	1	1	1
29	1	M	3	1	1	2	0	None	0	1	2	2	3	1	2	1	1	2	1	2	2	1	2	1	4	1	2	2	3	2	1	2	1	3	4	3	3	4	3	4	4	5	3	3	5	3	5	3	3
30	2	F	3	1	1	1	1	None	0	0	1	3	3	1	3	1	1	4	1	1	3	1	1	1	4	1	4	1	3	2	1	4	1	3	4	2	3	1	1	3	3	4	1	3	2	2	2	3	2
31	1	F	3	1	1	3	1	Other	0	0	1	2	2	1	2	1	1	2	1	1	2	1	2	1	2	1	1	1	2	2	1	2	1	2	3	1	3	1	1	3	2	3	1	2	1	1	1	3	1
32	1	M	1	1	3	1	1	None	0	0	2	3	2	2	2	3	2	3	3	2	2	1	3	1	3	1	3	3	2	2	3	3	2	3	4	2	4	2	2	3	3	4	2	3	3	2	3	4	2
33	1	M	3	1	2	1	1	None	0	0	2	2	3	1	2	3	2	2	3	1	3	1	3	1	4	3	2	3	3	2	4	2	1	2	3	2	3	2	2	3	2	4	2	2	3	3	3	3	2
34	1	F	3	1	1	1	1	None	0	0	1	2	2	1	2	2	1	3	1	1	2	1	1	1	3	1	3	1	3	2	1	4	1	2	4	1	3	1	1	3	2	4	1	2	3	1	3	3	2
35	2	M	3	1	3	1	1	None	0	0	2	3	3	1	3	1	2	3	1	1	3	1	1	1	4	1	3	1	3	2	1	3	1	2	3	1	3	1	1	3	3	4	1	2	1	1	2	1	1
36	1	M	1	1	1	1	1	HTN	0	1	1	2	2	1	2	1	1	2	1	1	2	1	1	1	2	1	2	1	2	1	1	2	1	2	3	2	3	1	1	3	2	4	1	2	1	1	1	1	2
37	3	F	3	1	1	1	1	None	1	0	1	2	3	1	3	1	1	3	2	1	3	1	2	1	4	1	3	1	3	2	1	4	1	3	4	2	4	1	1	4	3	4	1	3	1	2	1	3	1
38	2	F	3	1	1	1	1	None	0	0	1	3	2	1	1	1	1	3	1	1	1	2	1	1	1	1	3	1	1	2	1	3	1	3	3	1	3	1	1	3	3	4	1	3	1	1	1	3	1
39	2	M	3	1	4	1	1	None	0	0	1	3	3	1	3	1	1	4	1	1	4	1	1	1	4	1	4	1	3	1	1	4	1	3	4	2	3	1	1	4	3	4	1	3	1	3	2	3	2
40	1	F	2	3	1	1	1	None	0	0	2	3	3	2	3	1	1	3	1	1	3	1	2	1	4	2	3	1	4	2	1	4	1	3	4	3	4	3	3	3	3	5	3	3	4	3	4	4	3
41	1	F	3	1	5	3	1	HTN	0	1	1	2	3	1	3	1	1	3	1	1	2	1	2	1	4	1	3	1	3	2	1	2	1	3	4	2	3	1	1	3	3	4	1	3	1	1	1	4	2
42	1	M	3	2	4	1	1	None	1	0	2	2	2	2	2	2	2	3	1	1	2	2	1	1	4	3	3	1	3	3	1	3	1	4	4	3	4	4	2	4	3	4	2	3	5	3	5	4	3
43	1	F	3	1	1	1	1	None	0	0	2	2	2	1	2	1	1	2	1	1	2	1	1	1	3	1	2	2	3	1	1	2	2	2	4	2	3	3	2	3	3	4	2	3	4	2	3	3	2
44	1	M	1	1	1	1	0	HTN, Other	0	1	2	2	3	1	3	1	1	2	1	1	3	1	1	1	3	1	2	1	3	1	2	2	1	2	4	3	4	2	1	3	2	4	1	2	3	2	3	3	2
45	2	F	3	1	4	1	1	Other	1	0	2	3	3	1	3	1	1	3	2	1	2	1	2	1	4	1	3	1	3	2	1	4	1	4	4	2	4	1	1	4	3	4	1	3	2	2	3	1	2
46	1	F	1	2	1	1	1	None	0	0	2	2	2	1	2	1	1	2	3	1	2	1	2	1	3	1	1	1	2	3	1	2	1	2	4	3	3	3	2	4	2	4	2	2	5	3	4	3	2
47	2	F	2	3	1	3	1	None	0	0	2	2	2	1	2	1	1	2	1	1	2	1	1	1	3	1	1	1	2	1	1	2	1	2	4	2	3	1	1	3	1	4	1	3	1	2	1	3	2
48	3	M	3	2	5	3	1	None	0	0	1	3	3	1	3	1	1	3	1	1	3	1	1	1	4	1	4	1	4	2	1	4	1	3	4	2	4	2	2	4	4	5	2	3	3	3	3	4	3
49	1	M	1	1	5	1	1	None	0	0	2	3	3	2	3	1	1	3	1	1	3	1	1	1	4	3	3	1	3	3	1	3	1	4	4	4	4	4	3	4	4	5	4	4	5	4	5	4	4
50	1	F	3	1	1	1	1	HTN	0	0	2	3	3	2	3	3	3	3	3	3	3	2	3	2	4	3	3	2	3	3	3	3	1	3	4	3	4	4	3	4	3	5	3	3	5	3	5	4	3
51	3	M	3	3	3	1	1	None	1	0	1	2	3	1	2	1	1	3	1	1	2	1	1	1	3	1	3	1	2	1	1	3	1	2	4	1	3	1	1	4	3	4	1	2	1	3	1	3	2
52	2	M	3	1	3	2	1	None	0	1	1	3	3	1	3	2	1	3	1	1	3	1	1	1	4	1	3	2	3	2	1	3	1	3	4	2	3	2	2	3	3	4	2	2	2	2	3	3	3
53	2	M	3	1	5	3	1	None	0	1	1	3	3	1	3	2	1	3	1	1	3	1	2	1	3	2	3	2	3	2	2	3	1	4	4	2	3	2	2	3	4	4	2	3	3	3	3	4	4
54	2	M	3	1	5	3	1	None	0	1	2	3	3	2	3	2	1	3	2	1	3	2	2	2	4	3	3	2	3	2	2	4	2	4	4	3	4	4	3	4	4	4	3	4	4	3	4	3	4
55	2	M	1	1	4	3	1	None	0	1	2	3	3	2	3	2	2	4	2	2	3	1	1	1	4	2	3	2	3	3	2	3	1	4	4	2	3	4	3	3	4	4	3	4	4	3	4	3	3
56	2	M	3	1	4	3	1	None	0	1	1	3	3	1	3	2	1	3	1	1	3	1	2	1	4	1	3	2	3	2	2	3	1	4	4	2	3	3	2	3	4	4	3	3	4	3	3	3	3
57	2	M	1	1	2	1	1	None	0	0	2	3	3	2	3	2	2	3	1	1	3	2	2	2	4	2	3	2	4	3	2	3	2	4	4	3	4	4	3	3	4	4	3	4	4	3	3	4	4
58	1	F	3	1	4	3	1	None	0	0	1	3	3	1	2	2	1	3	2	1	3	1	2	1	4	1	3	1	3	2	2	3	1	3	4	2	3	2	2	3	3	4	2	3	3	2	3	4	3
59	2	M	1	1	5	4	1	None	0	0	2	2	3	1	3	2	1	2	2	2	3	2	2	2	3	1	2	2	3	2	2	2	2	3	4	3	4	4	3	4	3	4	2	3	4	3	4	3	3
60	1	M	1	1	4	3	1	None	0	0	2	3	3	2	3	2	1	3	2	1	3	2	2	2	4	3	3	2	3	3	2	3	2	4	4	3	4	4	2	3	3	4	3	4	4	4	4	3	4
61	1	M	3	1	4	2	1	None	0	0	2	3	3	2	3	2	1	3	1	1	3	1	1	1	3	2	3	2	3	2	2	3	1	4	4	3	4	3	3	3	4	4	3	3	4	3	3	4	4
62	1	M	3	1	3	1	1	None	0	0	1	2	3	1	3	2	2	2	2	1	3	1	2	2	2	3	2	2	3	2	2	2	2	3	4	3	4	3	3	3	3	4	3	3	4	3	3	3	3
63	1	F	3	1	3	2	1	None	0	0	2	3	3	1	3	1	1	3	2	2	3	1	2	2	3	2	3	2	3	2	2	3	1	3	4	2	3	2	2	3	3	4	2	3	3	2	3	3	2
64	2	M	3	1	3	1	1	None	0	0	1	3	3	1	3	2	1	3	1	1	3	2	1	1	4	1	3	2	3	2	1	2	1	3	4	2	4	3	2	3	3	4	2	3	3	3	3	4	3
65	2	F	3	1	2	1	1	None	0	0	2	3	3	2	3	1	1	3	2	1	3	2	2	1	3	1	3	2	3	3	2	3	2	3	4	2	3	2	2	4	3	4	2	3	3	3	3	4	3
66	1	F	3	1	5	2	1	None	0	1	1	2	2	2	2	2	2	2	2	1	2	1	2	2	3	2	2	2	3	2	2	2	2	2	4	2	3	2	2	4	2	4	2	3	3	3	3	4	2
67	1	M	2	1	3	1	1	None	0	0	2	2	3	2	3	2	2	2	2	2	3	2	2	2	3	3	2	2	3	2	2	2	3	4	4	4	4	4	4	4	4	4	4	3	4	4	4	4	3
68	2	F	3	1	5	3	1	None	0	0	1	2	3	1	3	2	1	2	2	2	3	1	2	2	3	2	2	2	3	3	2	2	1	3	4	3	4	2	3	3	3	4	2	3	3	2	3	4	3
69	2	M	3	1	3	1	1	None	0	0	2	3	3	2	3	2	1	3	2	1	3	2	2	2	3	2	3	2	3	3	2	3	2	4	4	3	4	4	2	3	4	4	3	4	4	4	4	4	4
70	1	F	3	1	3	1	1	None	0	0	2	3	3	2	3	2	1	3	2	1	3	1	2	1	3	1	3	2	3	2	2	3	1	3	4	2	4	2	3	4	3	5	2	3	3	3	3	4	3
71	1	F	3	1	4	1	1	HTN	0	0	1	2	3	2	3	2	1	2	2	1	3	1	2	1	4	2	2	2	3	2	1	2	1	3	4	2	4	2	2	3	3	4	3	3	3	2	3	2	2
72	2	F	1	1	3	3	1	None	1	0	2	3	3	2	3	2	2	3	2	2	3	1	2	2	3	2	2	2	3	2	2	3	2	3	4	3	4	3	3	4	4	4	2	3	4	3	4	3	3
73	1	M	3	1	3	3	1	None	0	0	1	2	3	2	3	2	1	2	2	2	3	1	2	1	3	1	2	2	3	2	2	2	1	3	4	2	3	3	2	3	3	4	2	3	4	3	3	2	3
74	1	M	1	1	5	1	1	None	0	0	2	3	3	1	3	2	1	3	1	1	3	1	2	2	4	2	3	1	3	2	1	3	1	3	4	2	4	2	2	4	3	4	2	3	3	3	3	3	3
75	1	F	3	1	4	3	1	None	0	0	2	2	3	1	3	2	2	2	2	1	3	2	2	2	4	2	2	2	3	2	2	2	2	2	4	3	4	4	3	4	3	4	3	3	4	3	4	4	3
76	2	M	1	1	6	6	1	None	0	0	2	3	3	2	3	2	2	3	2	1	3	1	2	1	3	1	3	2	3	2	2	3	1	4	4	2	4	4	2	3	4	4	3	4	4	3	3	4	4
77	1	M	3	1	3	1	1	HTN	0	0	2	3	3	2	3	2	3	2	2	2	3	2	2	2	3	1	2	2	3	3	2	3	2	4	4	4	4	4	4	4	4	4	3	3	4	4	4	4	4
78	1	F	3	1	1	1	1	None	1	0	2	2	3	1	2	1	2	3	2	1	2	1	2	1	3	1	3	1	2	1	1	2	1	3	4	2	3	2	3	3	2	4	2	3	4	3	3	4	3
79	3	F	3	1	1	1	1	None	0	0	1	3	3	1	3	2	1	3	2	1	3	1	1	1	4	1	3	2	3	1	2	3	1	2	3	1	3	1	1	3	3	4	1	3	2	2	2	3	1
80	3	M	3	1	5	5	1	None	0	0	1	3	3	1	3	1	1	3	2	1	3	1	2	1	3	1	3	2	3	2	2	3	1	3	4	2	3	2	3	3	3	4	2	3	2	2	2	3	3
81	1	M	3	1	4	3	1	None	0	0	2	2	3	2	3	2	3	2	2	2	3	2	2	2	3	4	2	2	3	3	2	2	2	4	4	4	4	4	3	4	4	4	4	4	4	4	4	3	3
82	2	M	3	1	3	3	1	None	0	0	2	3	4	2	3	2	2	4	2	2	3	2	2	2	4	2	3	2	3	2	2	4	2	4	4	3	4	4	3	4	4	4	2	4	4	3	4	3	4
83	1	M	2	1	4	2	1	None	0	0	2	2	3	1	3	2	2	2	2	2	3	2	2	2	4	3	2	2	3	2	2	2	2	3	4	4	3	4	3	4	4	4	4	4	4	3	4	4	3
84	1	M	3	1	3	2	1	None	0	0	2	2	3	1	3	2	2	2	2	2	3	1	1	1	4	2	2	2	3	2	2	2	2	3	4	2	3	3	3	3	2	4	3	3	4	3	4	3	3
85	1	M	3	1	5	5	1	HTN	0	0	1	2	2	1	2	1	1	2	2	1	2	2	2	1	3	2	2	2	3	2	2	2	1	3	4	3	3	4	3	3	4	4	2	3	3	2	3	3	3
86	1	M	1	1	4	3	1	HTN	0	1	2	2	3	1	3	2	2	3	2	2	3	1	2	1	4	2	3	2	3	3	2	3	1	3	4	2	3	4	3	4	3	4	2	3	4	3	3	3	3
87	2	M	1	1	3	3	1	None	1	1	2	3	3	1	3	2	1	3	2	2	3	1	2	2	3	2	3	2	3	2	2	3	1	4	4	2	4	3	2	3	4	4	2	4	4	3	3	3	4
88	2	M	3	1	7	7	1	None	0	0	2	3	3	2	3	1	1	3	2	2	3	1	2	1	4	1	3	2	3	2	2	3	1	4	4	3	4	3	2	4	4	4	2	4	4	3	3	4	4
89	1	M	3	1	5	1	1	None	0	0	2	3	3	3	3	2	2	3	2	3	3	3	2	2	3	1	3	2	3	3	3	3	2	4	4	4	4	5	4	4	4	4	4	4	5	4	5	4	4
90	1	F	2	1	5	1	1	Other	0	0	2	3	3	2	3	2	2	3	2	1	3	1	2	1	3	1	3	2	3	2	2	3	1	3	4	3	3	3	2	4	3	4	3	3	4	3	3	4	3
91	1	F	1	1	3	1	1	None	0	0	2	2	3	2	3	2	2	3	2	1	3	1	2	1	4	2	2	2	3	3	2	2	2	3	4	3	4	3	2	3	3	5	3	3	4	3	4	4	2
92	1	F	3	1	5	3	1	None	0	0	1	3	3	1	2	2	2	3	2	1	3	1	2	2	3	2	2	2	3	3	2	3	1	3	4	2	4	2	2	3	3	4	3	3	3	3	3	3	2
93	1	M	2	1	1	1	1	None	0	0	2	3	3	2	3	2	2	3	2	2	3	2	2	2	3	2	2	2	3	2	2	3	2	4	3	2	3	4	2	3	4	4	2	4	4	3	4	3	4
94	2	F	3	1	4	3	1	None	0	0	2	3	3	1	3	1	1	3	2	1	3	1	2	1	3		3	2	3	2	2	3	2	3	4	2	4	2	2	3	3	4	3	3	3	3	3	3	3
95	1	M	3	1	5	5	1	None	0	0	2	3	3	2	3	2	2	3	1	2	2	2	2	2	3	1	2	2	2	2	2	3	2	3	3	3	4	4	3	3	3	4	3	3	4	3	4	3	4
96	2	M	1	1	1	2	1	None	0	1	2	3	3	3	3	2	2	3	2	2	3	2	2	2	3	3	3	2	3	2	2	3	2	4	4	3	4	4	3	3	4	4	3	4	5	3	5	4	4
97	2	M	3	1	1	2	1	None	0	1	2	3	3	2	3	2	1	3	2	2	3	2	2	2	3	2	3	2	3	2	2	3	2	4	4	3	4	3	2	3	4	4	2	3	3	3	3	4	3
98	2	M	3	1	1	3	1	None	0	0	1	3	3	1	3	2	1	3	2	2	3	2	2	2	4	1	3	2	3	1	1	3	2	3	4	2	3	2	2	3	4	4	3	4	3	3	3	4	3
99	2	M	3	1	5	3	1	None	0	1	1	3	3	1	3	2	2	3	2	1	3	1	2	1	3	2	3	2	3	2	2	3	1	3	4	2	3	2	3	3	3	4	2	3	3	3	3	4	3
100	2	M	2	1	4	3	1	None	0	0	2	3	3	2	3	2	2	3	2	2	3	1	1	1	4	1	3	1	3	2	2	3	1	4	4	3	4	4	3	3	4	4	3	4	4	3	4	4	4
101	2	M	3	1	1	3	1	HTN	0	0	2	3	3	2	3	2	2	3	2	2	2	2	2	2	3	2	2	2	3	2	2	3	2	4	4	2	4	3	3	3	4	4	2	3	4	3	4	3	3
102	1	M	3	1	5	1	1	None	1	0	2	3	3	2	2	2	2	3	2	2	3	2	2	2	3	1	3	1	3	2	2	3	1	3	4	2	4	2	2	3	3	4	2	3	3	2	3	3	3
103	1	F	1	1	5	3	1	None	0	0	2	3	3	2	3	2	2	3	2	2	3	2	2	2	3	2	3	2	3	2	2	3	2	3	4	3	4	3	3	3	3	4	3	3	4	3	4	3	3
104	1	M	3	1	6	3	1	None	0	0	2	3	3	2	3	2	2	3	2	2	3	2	2	2	3	3	2	2	3	2	2	3	2	3	4	3	4	3	3	3	3	4	3	3	4	3	4	3	3
105	1	M	1	1	5	3	1	None	0	0	2	2	3	3	2	2	2	2	2	2	3	2	2	2	4	3	2	2	3	3	2	2	2	4	4	4	4	5	4	4	4	4	4	4	5	4	5	4	4
106	1	M	2	1	4	1	1	None	0	0	2	2	3	2	2	2	2	3	2	2	2	2	2	2	3	2	2	2	3	2	2	3	2	3	4	3	4	4	3	3	3	4	3	3	4	3	4	3	3
107	1	F	3	1	5	3	1	None	0	0	2	2	3	2	3	2	2	3	2	2	3	2	2	2	4	2	2	2	3	2	2	3	2	3	4	3	4	3	3	4	3	4	3	3	4	3	4	3	3
108	1	M	3	1	3	4	1	None	0	0	2	3	2	2	2	2	2	3	2	2	2	2	2	2	3	2	3	2	2	2	2	3	2	3	4	3	4	4	3	4	3	4	3	3	4	3	4	3	3
109	2	M	2	3	4	3	1	None	0	0	2	3	3	2	3	2	1	3	1	2	3	2	2	2	3	2	3	2	3	2	2	3	2	4	4	3	4	4	3	4	4	4	3	4	3	3	3	4	3
110	2	M	3	1	5	1	1	None	0	1	2	3	3	2	3	2	2	2	2	2	3	2	2	2	3	2	3	2	3	2	2	3	2	3	4	3	4	4	3	4	3	4	3	3	4	4	4	4	3
111	1	F	3	1	5	3	1	None	0	0	2	3	3	2	3	2	2	3	2	2	3	2	2	2	3	2	3	2	3	2	2	3	2	3	4	3	4	3	3	4	3	4	3	3	4	3	4	4	3
112	1	M	3	1	5	3	1	None	0	0	2	2	3	2	3	2	2	2	2	2	3	2	2	2	3	3	2	2	3	3	2	2	2	3	3	4	3	3	3	4	3	4	4	3	4	3	4	3	3
113	1	M	2	3	3	3	1	None	0	0	2	2	3	2	3	2	2	2	2	2	3	2	2	2	3	2	2	2	3	3	2	3	2	3	4	4	4	4	4	4	4	4	3	4	4	3	4	4	3
114	2	M	2	3	5	3	1	None	0	1	2	3	2	2	2	2	2	3	2	2	2	2	2	1	3	2	2	2	2	2	2	3	2	4	4	3	3	3	3	3	4	4	3	4	4	3	3	4	3
115	1	M	1	1	4	3	1	None	0	0	2	3	2	2	3	2	2	3	2	2	3	2	2	2	3	2	3	2	3	3	2	3	2	4	4	3	4	4	3	3	4	4	4	4	4	4	4	3	4
116	1	M	1	1	4	3	1	None	0	0	2	2	3	2	3	2	2	2	2	2	3	2	2	2	3	2	2	2	3	2	2	2	2	3	3	2	3	3	3	2	3	4	4	3	4	3	4	3	3
117	1	M	3	1	5	3	1	None	0	0	2	2	3	2	3	2	2	2	3	2	3	2	2	2	3	2	2	2	3	1	2	2	2	3	3	3	3	3	3	3	3	4	3	3	4	3	3	2	3
118	1	M	3	1	5	1	1	None	0	0	2	2	3	1	3	2	2	2	1	1	3	1	2	2	3	2	1	2	3	2	2	2	2	3	3	3	3	4	2	3	3	4	3	3	4	3	4	2	3
119	1	F	3	1	1	1	1	None	0	0	2	3	2	3	2	3	3	2	3	2	2	2	3	2	3	3	2	3	2	2	3	2	2	3	4	3	3	4	3	4	3	4	3	3	4	3	4	3	3
120	2	F	3	1	1	1	1	None	0	0	2	3	3	2	3	2	1	3	1	1	3	1	2	1	3	1	3	1	3	2	2	3	2	3	4	3	4	2	3	3	3	4	2	3	2	3	2	3	3
121	2	M	2	1	4	3	1	None	0	0	1	3	3	2	3	2	2	3	2	1	3	2	1	2	3	2	3	2	3	2	2	3	2	3	4	2	4	2	2	3	4	4	3	4	3	4	3	3	3
122	1	M	2	3	5	5	1	None	0	0	1	2	2	2	2	2	2	2	2	2	2	2	2	2	3	2	2	2	2	2	2	2	2	4	4	3	4	3	3	3	4	4	3	3	4	3	3	3	3
123	2	M	3	1	3	1	1	None	0	1	2	3	3	2	2	2	2	3	2	2	3	2	2	2	4	2	3	2	3	2	2	3	2	4	4	3	4	4	3	3	3	4	3	3	4	3	4	3	4
124	1	F	3	1	4	1	1	None	0	0	2	3	3	2	3	1	1	3	2	2	2	2	2	2	4	2	3	2	3	2	2	3	2	3	4	3	3	2	3	3	4	4	3	3	3	3	3	3	3
125	1	M	1	1	5	1	1	None	0	1	2	3	3	2	2	2	2	3	2	2	2	2	2	2	3	2	3	2	2	2	2	3	2	4	4	2	4	3	3	3	4	4	3	3	3	3	3	3	3
126	1	F	3	1	4	5	1	None	0	0	2	3	3	2	3	2	2	3	2	2	3	2	2	2	4	2	3	2	3	2	2	3	2	3	4	3	3	3	3	3	3	4	3	3	4	3	3	3	3
127	1	M	1	1	4	3	1	None	0	0	2	2	2	2	2	2	2	3	2	2	2	2	2	2	3	2	2	2	2	2	2	2	2	4	4	3	4	4	3	3	4	4	3	4	4	4	4	3	3
128	1	M	2	1	3	1	1	None	0	0	2	3	3	2	3	2	2	3	2	2	3	2	2	2	3	2	3	2	3	2	2	3	2	3	4	3	4	3	3	4	3	4	3	3	4	3	3	3	3
129	2	F	3	1	5	5	1	None	0	0	2	3	3	2	3	2	1	3	2	2	3	1	2	1	3	2	3	2	3	2	2	3	2	3	4	2	3	3	3	4	3	4	3	3	3	3	3	3	3
130	1	M	3	1	6	5	1	HTN	0	0	2	2	3	2	3	2	3	3	2	2	3	2	2	2	4	3	3	2	3	2	2	3	2	4	4	4	4	4	3	3	4	4	3	4	4	3	4	4	4
131	1	M	2	1	3	3	1	None	1	0	2	3	3	3	3	2	2	3	3	2	3	2	2	2	4	2	4	2	3	3	3	3	2	4	4	4	4	4	3	4	4	4	3	4	4	4	4	4	4
132	2	M	2	1	4	5	1	HTN	0	1	2	3	3	2	3	2	2	3	2	2	3	2	2	2	3	2	2	2	3	2	2	3	2	4	4	3	4	3	3	4	4	4	3	4	3	3	3	3	3
133	1	M	2	3	5	3	1	None	1	0	2	3	2	2	2	2	2	3	2	2	2	2	2	2	3	2	3	2	2	2	2	3	2	3	4	3	3	3	3	3	3	4	3	3	4	3	4	4	3
134	2	M	1	1	4	5	1	None	0	0	2	3	3	2	2	2	2	3	2	2	3	2	2	2	4	2	3	2	3	2	2	3	2	4	4	3	4	3	3	3	4	4	3	4	4	3	3	4	3
135	2	M	3	1	5	5	1	None	0	0	2	2	3	2	3	2	2	2	2	2	3	2	2	2	3	2	2	2	3	2	2	2	2	3	3	3	3	3	3	3	3	4	3	3	4	3	4	3	3
136	1	M	2	3	5	3	1	None	0	1	2	3	2	2	3	2	2	3	2	2	2	2	2	2	4	2	3	2	3	2	2	3	2	4	4	3	4	4	3	3	4	4	3	4	4	4	4	3	4
137	2	M	1	1	3	5	1	None	0	0	2	3	3	2	3	2	2	3	2	2	3	2	2	2	3	2	3	2	3	2	2	3	2	4	4	3	4	4	3	4	4	4	3	4	4	3	4	4	4
138	2	M	1	1	3	3	1	None	0	0	2	3	3	2	3	2	2	3	2	2	3	2	2	2	3	2	2	2	3	2	2	3	2	4	3	3	4	3	3	3	4	4	3	4	4	3	3	3	3
139	1	M	2	1	3	3	1	None	0	0	2	2	2	2	3	2	2	2	2	2	3	2	2	2	3	2	2	2	3	2	2	2	2	3	3	3	4	3	3	3	3	4	3	3	4	3	4	4	3
140	1	M	2	1	4	3	1	Diabetes	0	0	2	3	2	2	3	2	2	2	2	2	2	2	2	2	3	2	2	2	2	2	2	3	2	3	3	2	2	3	3	3	3	3	3	3	3	3	3	3	3
141	2	M	3	1	5	5	1	None	0	0	2	3	3	2	2	2	2	3	2	2	2	2	2	2	3	2	3	2	3	3	2	3	2	3	4	3	3	3	3	4	4	4	3	3	4	3	3	3	3
142	1	M	2	3	6	1	1	HTN, Other	0	0	2	3	3	2	3	2	2	3	2	2	2	2	2	2	3	2	2	2	3	2	2	3	2	3	3	3	3	4	3	3	3	4	3	3	4	3	3	3	3
143	2	F	1	2	6	3	1	None	1	0	2	2	3	2	3	2	2	3	2	2	3	2	2	2	3	2	3	2	3	3	2	3	2	3	4	3	4	3	3	4	3	4	3	3	4	3	4	4	3
144	2	M	2	1	6	3	1	None	0	1	2	2	3	2	3	2	2	3	2	2	3	2	2	2	3	2	3	2	3	2	2	3	2	4	4	3	4	4	3	4	4	4	3	4	5	4	4	4	4
145	2	M	2	1	5	3	1	None	0	0	2	3	3	2	3	2	2	3	3	2	3	2	2	2	4	2	3	2	3	2	2	3	2	4	4	3	4	4	3	3	4	4	3	4	5	4	4	4	4
146	2	M	2	1	6	6	1	Diabetes	0	0	2	2	3	2	3	2	2	2	2	2	3	2	2	2	3	2	2	2	3	2	2	2	2	3	3	3	3	3	3	3	3	4	3	3	4	3	3	3	4
147	2	M	2	3	4	3	1	None	0	0	3	3	3	3	3	2	2	3	3	2	3	2	3	2	4	3	3	2	3	3	3	3	2	4	4	3	4	4	3	4	4	4	3	4	5	4	4	4	4
148	2	M	2	1	5	1	1	None	0	0	2	3	3	2	3	2	2	3	2	2	3	2	2	2	4	2	3	2	3	2	2	3	2	3	4	3	4	3	3	3	4	4	3	3	3	3	3	4	3
149	1	M	3	1	4	3	0	None	0	1	2	2	3	2	2	2	2	2	3	2	3	2	3	2	3	3	2	2	3	2	3	2	2	3	4	3	3	4	3	3	3	4	3	3	5	3	4	3	3
150	2	M	3	1	4	5	1	None	0	1	2	3	3	2	3	2	2	3	2	2	2	2	2	2	4	2	4	2	3	3	2	3	2	4	4	3	4	3	3	4	4	4	4	3	4	3	3	4	3
151	2	M	3	1	1	1	1	HTN	0	0	2	3	2	2	3	2	2	3	2	2	3	2	2	2	3	2	3	2	3	3	2	3	2	3	3	3	4	3	3	3	4	4	2	4	4	3	3	3	3
152	3	F	2	3	1	1	1	HTN	1	0	2	2	2	2	2	2	2	2	2	2	2	2	2	2	3	2	2	2	2	2	2	2	2	2	4	2	4	2	2	3	3	4	2	3	2	3	2	3	3
153	4	F	2	3	5	2	1	None	1	1	2	3	3	1	2	2	2	3	2	2	2	1	2	2	3	2	3	2	3	2	2	2	2	3	4	2	4	1	2	3	3	4	2	3	2	3	2	3	2
154	2	M	3	1	4	3	1	None	0	1	2	3	3	2	3	2	2	3	2	2	3	2	2	2	3	2	2	3	3	2	2	3	2	4	4	3	4	3	3	4	4	4	3	3	4	4	4	4	3
155	3	F	3	1	1	1	1	None	0	0	2	3	3	2	2	2	1	3	2	2	2	2	2	2	4	2	2	2	3	2	2	3	2	4	4	2	4	2	2	3	4	3	2	4	3	3	3	3	3
156	2	M	3	1	5	2	1	HTN	0	0	2	2	3	1	3	2	1	2	2	2	3	1	2	2	3	2	2	2	3	2	2	2	2	3	4	2	4	2	2	4	3	4	2	3	2	3	2	4	2
157	1	M	3	1	5	1	1	None	1	0	2	3	3	2	3	3	2	3	2	2	3	2	3	2	4	2	3	2	3	3	3	3	2	4	4	3	4	3	3	4	4	4	3	4	4	4	4	4	3
158	1	M	1	1	4	3	1	None	0	0	2	2	3	2	3	2	2	2	2	2	3	2	2	2	3	2	2	2	3	2	2	2	2	3	4	4	4	3	3	4	4	4	3	3	4	3	4	3	3
159	1	M	3	1	3	2	1	None	0	0	2	2	3	2	3	2	2	3	2	2	3	2	2	2	3	2	3	2	3	2	2	3	2	3	4	3	4	3	2	3	4	4	3	4	4	3	3	4	4
160	2	M	1	1	5	5	1	None	0	1	2	2	2	2	2	2	2	2	2	2	2	2	2	2	2	2	2	2	2	2	2	2	2	3	3	3	3	2	2	3	3	4	2	2	3	2	3	3	2
161	1	M	3	1	5	6	1	None	0	0	2	3	3	2	3	2	2	3	2	2	3	2	2	2	3	2	3	2	3	3	2	3	1	4	4	3	4	4	3	4	4	4	3	4	4	4	4	4	4
162	1	M	3	1	5	5	1	None	0	1	3	2	3	3	3	2	2	2	2	2	3	2	3	2	3	3	2	2	3	3	2	2	2	4	4	4	4	4	4	3	4	4	3	4	4	4	4	4	4
163	3	M	1	1	5	5	1	HTN	0	0	2	3	3	2	3	2	2	3	2	2	3	2	2	2	3	2	3	2	2	2	2	3	2	3	4	3	4	4	3	3	3	4	3	4	4	3	4	4	4
164	1	M	2	3	4	5	1	HTN, Other	1	0	2	2	3	2	3	2	2	2	2	2	3	2	2	2	4	2	2	2	3	2	2	2	2	4	4	3	4	4	3	3	4	4	3	4	4	4	4	4	4
165	2	M	3	1	1	2	1	None	1	0	2	3	3	3	3	3	3	3	3	2	3	3	3	3	3	2	3	2	3	2	3	3	2	4	4	3	4	4	3	4	4	4	3	4	4	4	3	4	3
166	2	M	2	1	4	1	1	Diabetes	0	1	1	3	3	2	3	2	1	3	2	1	3	2	2	2	3	2	3	2	3	2	2	3	2	4	3	3	3	3	3	3	4	4	3	3	2	3	3	4	3
167	1	M	2	3	4	5	1	None	0	0	2	3	3	2	3	3	2	4	3	2	3	2	3	2	3	2	3	2	3	2	3	3	2	4	4	3	4	3	3	4	4	4	4	4	4	4	4	4	4
168	2	M	1	1	4	3	1	None	0	1	2	3	2	2	3	2	2	3	2	2	3	2	2	2	3	2	3	2	3	2	2	3	2	4	4	3	4	4	3	4	4	4	3	4	4	4	4	4	3
169	1	M	3	1	4	3	1	None	0	0	2	3	3	2	3	2	2	3	2	2	2	2	2	2	3	2	3	2	3	2	2	3	2	4	4	3	4	4	3	4	4	4	3	3	4	4	4	4	3
170	2	M	3	1	3	2	1	None	0	0	2	2	2	2	2	2	2	3	2	2	2	2	2	2	3	2	3	2	2	2	2	3	2	3	3	3	3	3	3	3	3	3	3	3	4	3	4	3	3
171	1	M	2	1	5	1	1	None	0	0	2	3	3	1	3	1	2	3	2	2	3	2	2	2	4	2	2	2	3	2	2	3	2	4	4	3	3	3	3	3	4	4	3	4	4	4	4	4	4
172	2	M	2	1	4	4	1	None	0	1	2	2	3	2	3	2	2	2	2	2	3	2	2	2	3	2	2	2	3	2	2	2	2	2	4	2	3	3	3	3	3	4	3	3	4	3	4	3	3
173	2	M	3	1	2	2	1	None	0	0	3	4	4	2	3	2	2	3	2	2	4	2	2	2	4	2	3	2	4	2	2	3	2	5	4	3	4	4	3	4	4	4	3	4	4	4	4	4	4
174	2	M	3	1	5	5	1	None	0	0	1	2	2	2	2	2	2	2	1	2	2	2	2	2	3	2	2	2	2	2	2	2	2	3	4	3	4	3	3	3	4	4	3	3	3	4	3	3	3
175	3	F	1	1	1	1	1	HTN	0	0	2	2	3	2	3	2	2	2	2	2	3	2	2	2	4	2	2	2	3	2	2	2	2	4	4	3	4	4	3	3	4	4	3	4	5	4	4	4	3
176	2	M	1	1	4	3	1	HTN, Other	1	0	2	4	3	2	3	3	2	4	3	2	3	2	3	2	3	2	3	2	3	2	3	3	2	4	4	3	4	2	3	4	4	5	4	4	3	4	3	4	3
177	2	M	2	1	2	2	1	Other	1	1	2	3	3	2	3	2	2	3	2	2	3	2	2	2	4	2	2	1	3	2	2	3	2	4	4	2	4	4	3	4	4	4	3	4	4	4	4	4	3
178	1	M	2	3	1	2	1	None	0	0	2	3	3	2	3	3	2	3	3	2	3	2	3	2	4	2	3	2	3	2	3	3	2	4	4	4	4	3	3	4	4	4	3	4	3	4	3	4	3
179	2	M	3	1	3	3	1	None	0	0	1	2	2	2	2	2	2	2	2	2	2	2	2	2	3	2	2	1	2	2	2	2	2	3	4	3	4	2	2	3	3	4	2	3	3	3	3	4	3
180	3	F	2	2	3	1	1	HTN, Other	0	1	1	2	3	2	3	2	1	2	2	2	3	1	1	1	4	2	3	2	3	2	2	2	2	3	4	3	4	3	3	4	3	4	3	4	4	3	4	4	3
181	2	M	3	1	3	2	1	None	1	0	2	2	3	2	3	2	3	2	2	2	3	2	2	2	4	2	3	2	3	3	2	2	2	3	4	3	4	2	3	4	3	4	3	3	4	4	3	4	3
182	2	M	1	1	4	3	1	HTN	0	0	1	2	2	2	2	2	1	2	1	1	2	1	2	2	3	2	2	2	3	2	2	2	2	3	4	3	4	2	3	4	3	4	3	3	4	3	4	4	3
183	2	M	2	3	5	2	1	None	1	0	2	4	3	2	3	2	2	3	2	2	3	2	2	1	3	2	3	2	3	2	2	3	2	3	4	3	4	3	3	3	3	4	3	4	4	3	4	4	4
184	4	M	3	1	2	3	1	None	0	0	2	3	3	2	3	2	2	3	2	2	3	2	2	3	4	2	2	2	3	2	2	3	2	4	4	3	4	4	4	4	4	4	3	4	5	3	4	4	4
185	2	M	3	1	4	3	1	None, HTN	0	0	2	3	3	2	3	2	2	3	1	2	3	2	2	2	3	2	2	2	3	2	2	3	2	4	4	3	4	2	3	4	4	4	2	4	3	3	3	4	3
186	2	M	2	1	4	2	1	None	1	0	2	3	3	2	3	2	2	3	2	2	3	2	2	2	4	2	3	2	3	2	2	3	2	4	4	3	4	4	3	4	4	4	3	3	4	4	3	4	4
187	2	M	3	1	3	2	1	None	0	1	2	3	3	2	3	2	2	3	2	2	3	2	2	2	3	2	2	2	3	1	2	3	2	4	4	3	4	3	2	4	4	4	2	3	3	3	3	4	3
188	2	M	3	1	3	3	1	None	0	1	2	3	3	2	3	2	2	3	3	2	3	2	2	2	4	2	3	2	3	3	2	3	2	3	4	2	4	3	3	4	4	4	2	3	4	4	4	4	3
189	2	M	1	1	1	2	1	None	0	1	2	2	3	2	3	2	1	2	2	2	3	2	2	2	4	2	2	2	3	2	2	2	2	4	4	3	4	3	3	3	3	4	2	3	4	3	4	4	3
190	2	M	3	1	3	3	1	None	0	0	2	3	2	2	3	2	2	3	2	2	2	2	2	2	3	2	3	2	2	2	2	2	2	3	4	3	3	2	2	3	3	4	3	3	2	3	3	4	3
191	1	M	1	1	4	4	1	Diabetes	0	0	2	2	2	2	2	2	1	2	2	2	2	1	2	2	3	2	2	2	2	2	2	2	2	4	4	3	4	3	3	3	3	4	4	4	4	4	3	4	3
192	2	M	3	1	3	2	1	None	0	0	2	4	4	2	3	2	2	3	2	2	3	2	2	2	4	2	3	2	3	2	2	4	2	4	4	3	4	4	2	4	4	5	3	4	4	4	4	4	4
193	4	M	3	2	3	2	1	None	0	1	2	2	3	2	3	2	2	2	2	2	3	2	2	2	4	2	2	2	3	2	2	2	1	4	4	3	4	4	4	4	3	4	3	4	4	4	4	4	3
194	2	F	3	1	4	1	1	None	0	0	2	3	3	1	3	2	2	3	2	1	3	2	1	1	4	1	3	2	3	2	2	3	2	3	3	2	3	2	2	3	3	2	2	3	3	3	3	3	3
195	1	M	3	1	1	1	1	None	0	0	2	3	3	2	3	2	2	3	2	2	2	2	2	2	4	2	2	2	3	3	2	3	2	2	2	1	3	2	3	3	3	4	3	3	4	3	3	4	2
196	1	F	1	1	5	1	1	None	0	0	1	3	2	1	2	1	1	3	1	1	2	1	1	1	3	1	2	1	2	1	1	2	1	3	3	3	2	2	2	3	3	4	2	3	2	3	2	3	3
197	2	M	1	1	1	2	1	None	0	0	2	2	3	2	3	1	1	3	2	2	2	2	2	1	3	2	2	1	2	2	1	1	1	2	3	2	2	2	1	2	1	3	2	3	2	2	2	4	3
198	1	F	1	1	4	1	1	None	0	0	1	2	2	1	2	1	1	3	2	1	2	1	2	1	3	1	1	1	2	2	1	2	1	2	4	1	2	1	3	3	3	2	2	3	1	3	3	4	2
199	2	F	1	2	5	3	1	None	0	0	1	2	3	1	3	1	1	3	1	1	3	1	2	1	3	2	2	1	2	2	1	2	1	2	4	2	4	1	2	4	3	3	3	2	2	2	1	4	3
200	1	F	1	1	1	1	1	None	0	0	2	3	3	2	3	1	2	3	1	2	3	1	2	2	3	2	2	1	3	3	2	2	2	3	4	2	4	3	3	4	3	4	2	3	3	3	2	3	3
201	1	F	1	1	2	1	1	HTN	0	0	1	3	2	2	3	2	1	3	1	2	2	2	2	2	3	2	3	1	3	2	1	2	2	2	4	3	3	2	2	3	3	3	2	2	2	3	2	4	3
202	2	F	1	1	2	1	1	Other	1	0	1	3	3	1	3	1	2	3	1	2	3	2	2	2	3	2	2	1	3	2	1	3	2	2	4	2	4	2	3	3	3	3	1	3	2	3	2	4	3
203	2	F	2	2	1	1	1	None	0	0	1	3	3	2	3	1	1	3	1	2	3	2	2	2	3	2	2	1	3	3	1	2	2	2	4	2	4	2	3	4	2	3	3	2	2	3	2	4	2
204	1	M	1	1	4	2	1	None	0	0	1	3	3	1	3	1	2	3	2	2	2	2	2	1	3	2	2	1	3	3	1	2	2	2	3	3	4	1	2	4	3	3	2	3	1	3	2	4	3
205	1	M	1	1	5	1	1	None	0	0	1	3	3	2	3	2	2	3	1	2	2	2	2	3	3	2	2	1	3	2	1	2	2	2	4	3	4	1	2	3	3	3	1	3	1	3	3	4	3
206	2	M	1	1	1	2	1	None	0	0	2	2	3	2	3	1	3	2	2	2	3	3	2	3	3	3	2	2	3	3	2	2	2	2	4	3	4	2	3	4	3	4	2	3	2	3	2	5	3
207	1	M	1	1	1	3	1	None	0	0	2	2	3	2	4	1	2	3	2	2	3	2	2	2	3	2	1	1	3	3	2	2	2	2	4	4	4	2	3	4	3	3	3	3	3	3	2	4	2
208	1	M	1	1	5	5	1	HTN	0	0	1	3	3	1	3	1	2	3	2	2	2	3	2	2	3	2	3	1	3	3	1	2	2	3	4	2	3	4	2	3	3	4	3	3	4	3	2	4	4
209	2	M	1	1	5	2	0	None	1	0	2	3	3	2	3	2	2	3	2	2	3	2	2	2	3	3	3	2	3	3	2	3	3	4	4	3	4	2	3	4	4	4	2	4	4	4	3	4	3
210	2	F	1	2	1	1	1	None	0	0	2	2	3	2	2	1	2	2	1	1	3	2	2	1	3	2	2	1	3	3	2	2	3	2	4	3	4	2	2	2	4	3	2	3	2	2	2	3	3
211	4	F	1	1	1	1	1	None	0	0	1	3	3	2	3	1	2	3	1	2	3	2	2	1	3	2	2	1	3	3	1	2	3	3	4	3	4	1	2	4	4	3	2	3	1	3	2	4	3
212	4	M	1	1	1	1	1	None	0	0	1	3	3	2	3	1	2	3	2	3	3	2	2	2	3	2	3	1	3	2	1	2	1	2	4	2	4	1	2	4	3	2	2	2	1	2	2	4	3
213	2	F	1	1	1	1	1	None	0	0	1	3	3	2	3	1	2	3	1	2	2	2	3	2	3	2	2	1	3	3	2	2	2	2	4	2	4	1	2	4	4	3	2	3	1	2	1	4	3
214	1	F	1	1	3	1	1	None	0	0	1	3	3	2	3	1	2	3	1	2	2	2	2	2	3	2	2	1	3	3	2	2	2	2	4	2	4	1	2	4	2	3	2	3	1	3	4	4	4
215	1	M	1	1	5	1	1	None	0	0	1	3	3	2	3	1	3	2	3	3	3	2	2	3	3	2	2	2	3	3	3	3	3	3	4	3	3	1	2	4	4	3	4	3	2	3	2	4	3
216	1	M	1	1	1	1	0	None	0	0	1	3	3	2	3	2	2	3	1	2	3	2	3	2	3	2	3	1	4	2	2	3	2	2	4	4	4	2	2	4	4	4	1	3	2	3	3	4	3
217	1	F	1	1	5	1	0	None	0	0	1	2	3	2	3	2	2	3	1	3	2	2	2	2	3	2	2	1	3	2	2	2	2	1	4	2	2	2	2	2	2	2	2	2	1	2	2	2	2
218	1	F	1	1	4	3	1	HTN	0	0	1	2	3	2	3	1	2	3	2	2	3	2	2	2	3	2	2	1	3	2	2	2	2	2	4	2	4	2	2	4	3	4	2	3	2	3	4	4	3
219	1	F	1	1	4	1	1	None	1	0	2	3	3	2	3	2	2	3	2	2	1	2	2	2	3	2	2	1	3	2	2	2	3	2	4	3	3	4	3	4	3	3	2	3	2	3	4	4	3
220	1	F	1	1	5	3	0	Other	0	0	1	3	3	2	2	1	2	3	2	3	2	2	2	2	3	3	2	1	3	3	3	2	2	3	4	3	4	2	3	3	3	4	3	3	3	3	3	4	3
221	3	F	1	1	1	1	0	HTN	0	0	1	2	3	2	3	2	2	3	2	2	3	2	2	3	3	2	3	1	3	3	2	2	3	2	4	2	3	2	3	4	3	3	1	4	2	3	4	4	2
222	1	F	1	1	1	2	1	None	1	0	2	3	2	2	4	1	2	3	2	2	3	2	2	2	3	2	2	1	2	3	2	2	2	2	4	3	3	2	2	4	2	2	3	3	2	2	3	4	3
223	2	M	1	1	1	2	1	HTN	0	0	2	3	3	2	3	1	2	3	1	2	3	2	2	2	3	2	3	1	3	3	2	2	2	3	4	2	4	2	2	4	3	4	2	3	2	3	3	3	3
224	1	F	1	1	2	1	1	None	1	0	2	3	3	2	2	2	2	3	2	2	2	2	2	2	3	2	3	1	3	2	2	3	2	2	4	3	4	2	3	4	3	3	2	2	2	3	4	4	2
225	1	F	1	1	5	1	1	None	0	0	2	3	3	2	3	2	2	3	2	2	3	2	2	2	3	2	2	1	3	3	2	2	4	2	4	3	3	1	2	3	3	3	1	3	1	2	2	3	2
226	1	F	1	1	6	1	1	None	0	0	2	3	3	2	3	1	2	3	2	2	2	2	2	2	3	2	2	1	3	2	3	2	2	2	4	3	4	2	3	4	3	2	2	3	2	3	3	4	3
227	1	F	1	1	3	1	1	None	0	0	2	3	3	2	3	2	2	3	2	3	2	2	2	2	3	2	2	1	3	2	2	3	2	2	4	3	4	2	2	4	2	4	2	2	2	2	3	4	2
228	2	M	1	1	3	3	1	None	0	0	2	3	3	2	3	2	2	3	2	2	2	2	2	3	3	2	2	1	3	2	2	2	2	2	3	2	4	2	2	4	2	4	2	4	2	3	2	4	4
229	1	F	1	1	3	1	1	None	0	0	2	3	3	2	2	1	1	2	2	2	2	2	2	2	3	3	2	1	3	3	1	2	2	2	3	2	4	2	3	3	2	3	2	3	2	2	2	2	2
230	1	F	1	1	1	1	1	None	0	0	1	3	3	2	3	2	2	3	2	1	2	2	2	2	3	3	2	1	3	2	2	3	2	2	4	3	4	2	2	4	3	3	3	4	2	2	2	4	2
231	1	F	1	1	1	1	1	None	0	0	1	3	3	2	3	1	2	3	2	1	2	2	2	1	3	2	1	1	3	3	2	2	2	2	4	2	4	2	2	4	3	4	2	3	2	3	2	3	2
232	1	F	1	1	5	1	1	None	0	0	2	3	3	2	3	2	2	3	2	3	2	2	2	2	3	2	2	1	3	3	2	2	3	2	4	2	4	2	2	4	3	3	2	2	2	3	2	4	3
233	1	F	1	1	1	1	1	HTN	0	0	2	3	3	2	3	1	2	3	2	2	3	2	2	2	3	2	3	1	3	3	2	2	3	2	4	3	3	2	4	4	4	3	2	3	2	3	3	4	3
234	2	F	1	2	5	1	1	HTN, Other	1	0	2	3	3	2	3	2	2	3	2	2	3	2	2	2	3	2	3	1	3	2	2	2	2	2	3	3	4	2	2	4	3	3	2	3	2	3	2	3	3
235	2	F	1	2	3	1	1	None	1	0	2	3	3	2	3	2	2	3	2	3	2	3	2	2	3	2	3	1	3	3	2	2	2	2	4	2	4	3	4	4	3	4	3	3	2	3	3	4	3
236	2	F	1	2	6	1	1	None	0	0	2	3	3	2	3	2	2	3	1	2	3	2	2	2	3	2	3	1	3	3	3	2	1	2	4	2	4	2	3	4	3	3	2	3	4	3	2	3	3
237	3	M	1	2	3	1	1	HTN	0	0	2	3	3	3	3	3	2	3	2	3	2	3	2	2	3	2	2	1	3	3	2	3	2	2	4	3	4	3	2	4	3	4	2	3	3	3	4	4	4
238	2	F	1	1	1	1	1	HTN	1	0	2	3	3	2	3	1	1	3	1	2	3	1	2	1	3	2	3	1	4	3	2	2	1	2	4	2	5	2	3	4	4	3	1	2	2	4	2	4	4
239	1	F	1	1	4	1	1	None	1	0	1	3	3	2	3	2	2	3	2	2	3	2	2	2	3	2	2	1	3	3	2	2	1	2	5	2	4	2	3	4	2	2	2	2	2	2	3	4	4
240	1	F	1	1	4	1	1	None	0	0	2	3	3	2	4	1	2	3	2	2	3	2	2	2	3	2	3	1	3	2	2	2	2	2	4	2	3	2	2	3	2	3	3	3	2	4	2	4	3
241	1	M	1	1	1	2	1	None	0	0	3	3	3	2	3	1	2	4	1	2	3	2	1	2	3	2	3	1	3	2	2	3	2	2	4	3	4	2	3	4	3	3	4	3	3	3	3	4	2
242	1	M	1	1	1	1	1	None	0	0	2	3	3	2	3	1	2	3	1	2	2	2	2	2	3	2	2	1	3	3	2	2	2	2	4	2	4	2	2	4	3	3	2	3	2	3	3	3	2
243	1	F	1	1	5	1	1	None	0	0	2	3	3	2	3	2	2	3	2	2	2	2	2	2	3	2	2	1	3	3	2	2	2	2	4	2	4	2	2	4	3	4	2	3	2	3	2	4	2
244	2	F	1	1	1	1	1	None, HTN	0	0	2	3	3	2	3	2	2	3	2	2	3	2	2	2	3	2	2	1	3	3	2	2	2	3	4	3	4	2	3	4	2	3	4	2	2	3	2	4	3
245	2	F	1	1	1	1	1	None	1	0	1	2	3	1	3	1	2	3	1	2	3	2	2	1	3	2	3	1	3	2	1	2	1	2	4	2	4	1	2	4	2	3	1	2	1	3	1	4	3
246	1	F	1	1	3	1	1	HTN	0	0	2	3	3	2	3	1	2	3	2	2	2	2	2	2	3	2	2	1	3	3	2	2	2	2	4	3	4	3	3	4	3	3	2	2	2	3	3	4	3
247	1	F	1	1	5	1	1	None	1	0	2	3	3	2	3	1	2	3	2	2	2	2	2	2	3	2	2	1	3	3	2	2	2	2	4	2	4	2	2	4	3	3	2	3	2	2	3	4	2
248	1	F	1	1	1	1	1	None	0	0	2	3	3	2	3	1	2	3	1	2	2	2	1	2	3	3	3	1	3	3	2	2	2	2	4	3	4	2	3	4	3	4	2	2	3	3	2	4	2
249	1	F	1	1	1	1	1	None	0	0	2	3	3	2	3	2	2	3	2	3	2	3	2	2	3	2	2	1	3	2	2	2	2	2	4	2	4	2	2	4	2	3	2	2	2	2	3	4	2
250	1	F	1	1	4	1	1	None	0	0	2	2	3	2	3	2	2	3	2	2	2	2	2	2	3	2	2	1	3	2	4	2	2	2	4	2	3	2	2	4	2	4	1	2	2	2	2	4	3
251	2	F	1	1	1	1	1	None	0	0	2	3	3	2	3	2	2	3	2	3	2	2	2	1	3	2	2	1	3	3	2	2	2	2	4	2	4	3	4	2	2	3	1	2	1	3	3	4	3
252	1	F	2	1	1	1	1	None	0	0	2	3	3	2	3	2	2	2	2	2	2	2	2	2	3	2	2	1	3	2	2	2	1	2	4	2	4	2	2	4	3	3	1	3	2	2	3	4	2
253	1	F	2	1	1	1	1	None	0	0	2	3	3	3	2	2	2	3	2	2	3	2	2	2	3	2	3	1	3	3	2	3	1	2	4	3	4	2	3	4	2	3	2	3	2	3	3	4	3
254	1	F	3	1	1	1	1	HTN, Other	0	0	2	3	3	2	2	2	2	3	2	3	2	2	2	2	3	2	3	1	3	2	2	2	2	2	4	2	4	3	3	4	2	4	2	3	2	3	3	4	4
255	1	F	1	1	1	1	1	Diabetes	1	0	2	3	3	2	2	3	2	3	1	3	2	2	2	2	3	2	3	1	3	2	2	2	2	2	4	3	4	2	2	4	3	3	2	3	2	3	3	4	3
256	1	F	1	1	1	1	1	None	0	0	2	4	3	2	3	2	2	3	2	2	3	2	2	3	3	2	2	1	3	2	2	2	2	2	4	2	4	2	2	4	3	4	2	3	2	3	3	4	2
257	1	F	1	1	4	1	1	None	0	0	2	3	3	2	3	2	2	3	2	3	2	2	2	2	3	2	2	1	3	2	2	2	2	2	4	2	4	2	2	4	2	3	2	3	2	2	3	4	3
258	1	F	1	1	3	1	1	HTN	0	0	2	3	3	2	2	2	2	3	2	2	2	2	2	2	3	2	2	1	3	2	2	2	2	2	4	2	2	2	2	4	2	3	2	2	2	3	4	4	2
259	1	F	1	1	4	1	1	HTN, Other	1	0	2	3	3	2	3	2	2	3	1	2	2	2	2	2	3	2	2	1	3	2	2	2	2	2	4	2	4	2	2	4	3	4	2	3	2	2	3	3	2
260	1	F	1	1	4	1	1	HTN	1	0	2	3	3	2	3	2	2	3	1	2	2	2	2	2	3	2	2	1	3	2	2	2	2	2	4	2	4	2	3	4	4	3	3	3	2	2	3	4	3
261	1	F	1	1	1	1	1	HTN, Other	1	0	2	3	3	2	3	2	2	2	2	2	2	2	2	2	3	3	2	1	3	2	2	3	2	2	4	2	4	2	2	4	3	3	2	3	2	3	3	4	3
262	1	F	1	1	1	1	1	None	1	0	2	3	3	2	3	3	2	3	2	2	3	2	2	2	3	2	3	1	3	3	2	2	2	2	4	2	4	2	3	4	4	4	2	3	2	2	4	4	3
263	1	F	1	1	1	1	1	None	0	0	2	3	3	2	3	2	2	3	2	2	2	2	2	2	3	2	2	1	3	3	2	2	2	2	4	2	4	2	2	4	2	4	2	3	2	3	4	4	3
264	1	F	1	1	1	1	1	None	0	0	2	3	3	2	3	2	2	3	2	2	2	2	2	2	3	2	2	1	3	2	2	2	2	2	4	2	4	2	2	4	3	3	2	2	2	2	3	4	2
265	1	F	1	1	1	1	1	HTN	0	0	2	3	3	2	3	1	2	3	2	2	2	3	3	2	3	2	2	1	3	3	2	3	2	2	4	3	4	2	2	4	2	4	2	2	2	2	3	4	3
266	3	F	1	1	5	2	1	None	1	0	2	3	3	2	3	2	2	3	2	3	2	2	2	2	3	2	2	1	3	2	2	2	2	2	4	2	4	2	2	4	2	3	2	3	2	2	3	4	2
267	1	F	3	1	3	1	1	HTN	0	0	2	3	3	2	3	1	2	3	2	2	2	2	2	2	3	2	2	1	3	3	2	2	2	2	4	2	4	2	3	4	3	4	2	2	2	3	4	4	3
268	2	F	3	1	4	1	1	None	1	0	2	3	3	2	3	1	2	2	2	3	3	2	2	2	3	2	2	2	3	3	2	2	2	3	4	3	4	2	2	4	4	4	2	3	2	3	4	4	2
269	1	F	3	1	5	1	1	None	0	0	2	3	3	2	4	2	2	3	2	3	3	2	2	2	3	2	2	2	3	3	2	2	2	2	4	3	4	2	2	4	3	4	2	3	2	3	4	4	3
270	2	F	2	1	1	1	1	HTN, Other	0	0	2	3	3	2	3	2	2	3	1	3	2	3	2	2	3	2	3	1	3	2	2	2	1	2	4	3	4	2	2	4	3	3	2	2	2	3	4	4	2
271	1	F	3	1	4	1	1	None	1	0	2	3	3	3	3	2	2	3	2	2	2	2	2	2	3	2	3	1	3	3	2	2	2	2	4	3	4	2	2	4	3	3	2	3	2	3	4	4	3
272	1	F	3	1	1	1	1	None	0	0	2	3	3	2	3	1	2	3	2	3	3	2	2	2	3	2	3	1	3	3	2	2	2	2	4	3	4	2	3	4	3	4	2	4	2	4	4	4	4
273	1	F	1	1	5	1	1	None	0	0	2	3	3	2	3	2	2	3	2	3	3	2	3	3	3	2	3	1	3	3	2	2	2	2	4	2	4	2	3	4	4	4	2	3	2	4	3	4	3
274	1	F	1	1	1	2	1	None	0	0	2	3	3	2	3	2	2	3	2	3	3	2	3	2	3	2	3	1	3	3	2	2	2	2	4	2	4	2	2	4	4	4	2	4	2	3	3	4	3
275	2	F	1	1	3	1	1	HTN	0	0	2	3	3	2	3	2	2	3	2	2	2	2	2	2	3	2	3	1	3	3	2	2	2	2	4	3	4	2	3	4	3	4	2	3	2	4	3	4	3
276	1	F	3	1	1	1	1	None	1	0	1	3	3	2	3	1	2	3	1	2	3	2	3	2	3	2	3	1	3	3	2	3	1	3	4	3	5	2	3	4	3	4	3	3	2	3	2	4	3
277	1	F	1	3	1	1	1	None	0	0	1	3	3	2	3	1	1	3	2	2	3	2	3	2	3	2	2	1	3	2	3	2	2	2	4	2	4	1	2	4	3	3	3	3	1	3	1	4	3
278	1	F	3	1	6	1	1	None	0	0	1	3	3	2	3	1	2	3	1	2	3	2	2	2	3	2	2	1	3	3	1	3	2	3	4	4	4	1	3	4	3	4	2	3	1	3	1	4	3
279	2	F	1	1	1	1	1	None	0	0	2	3	3	2	3	1	2	3	1	2	3	2	2	2	3	3	3	1	3	3	3	2	3	3	4	3	4	3	4	4	4	4	2	4	4	3	4	4	4
280	1	F	3	1	4	1	1	None	0	0	1	3	3	2	3	2	2	3	2	2	2	2	2	2	4	2	3	1	3	3	2	2	3	3	4	3	4	1	3	4	3	4	2	3	1	3	1	4	4
281	1	F	1	1	3	1	1	HTN	0	0	1	3	3	3	3	1	2	3	1	2	3	2	3	2	3	2	3	1	3	3	3	3	3	2	4	3	4	2	3	4	3	3	2	3	2	3	2	4	4
282	2	F	1	1	3	1	1	None	1	0	2	3	3	2	3	2	2	3	2	3	3	2	2	2	3	2	3	1	3	3	2	2	1	2	4	4	4	2	3	4	4	4	2	3	2	3	3	4	2
283	2	F	1	1	1	1	1	None	0	0	2	3	3	2	3	2	2	2	2	3	2	3	2	2	3	2	3	2	3	2	2	3	2	3	4	3	4	2	2	4	4	4	2	3	2	3	4	4	3
284	2	F	3	1	1	1	1	None	0	0	2	3	3	2	3	2	2	3	2	2	2	3	2	2	3	2	3	2	3	2	2	3	2	2	4	3	4	2	2	4	3	3	3	3	2	3	4	4	3
285	1	F	1	1	3	1	1	None	0	0	2	3	3	2	3	2	2	3	2	3	3	2	2	2	3	2	2	2	3	2	2	2	2	2	4	3	4	2	2	4	4	4	3	3	2	3	3	4	3
286	1	F	1	1	1	1	1	None	0	0	2	3	3	2	3	2	2	3	2	3	3	2	2	2	3	2	2	2	3	3	2	2	2	2	4	3	4	2	3	4	3	3	3	3	2	3	4	4	3
287	2	F	3	3	1	1	1	None	0	0	2	3	3	2	3	2	2	3	2	2	2	2	2	2	3	2	3	1	3	2	2	3	2	2	4	2	4	4	2	4	3	3	4	4	2	3	4	4	3
288	1	F	1	1	1	1	1	None	0	0	2	3	3	3	3	2	2	3	2	2	2	2	2	2	3	2	3	1	4	2	2	2	2	3	4	3	4	2	3	4	3	4	3	3	2	3	4	3	3
289	1	M	1	1	4	1	1	None	0	0	2	3	3	2	3	2	2	3	2	3	2	3	2	2	4	2	3	1	4	3	2	2	2	2	4	4	4	2	2	4	3	4	3	3	2	4	4	4	3
290	1	M	1	1	5	3	1	None	0	0	2	3	3	2	3	2	3	3	2	3	2	2	2	2	3	2	2	2	3	3	2	2	2	2	4	3	4	2	3	4	4	4	2	3	2	3	4	4	3
291	1	F	1	1	6	1	1	None	0	0	2	3	3	3	2	3	2	3	3	2	2	3	2	2	3	2	2	2	4	3	2	2	2	3	4	4	4	3	3	4	4	4	3	4	2	4	4	4	3
292	1	F	1	1	3	1	1	None	0	0	2	3	3	3	3	3	2	3	3	3	2	3	2	2	3	3	2	2	4	2	2	2	2	3	4	3	4	3	2	4	3	5	3	3	4	3	4	4	3
293	1	F	1	1	4	1	1	None	0	0	2	3	3	3	3	2	3	4	2	2	3	2	2	3	3	2	2	1	4	2	3	2	2	3	5	3	5	2	3	4	5	4	3	3	2	3	4	4	3
294	2	F	1	1	1	1	1	None	0	0	2	3	3	2	3	2	2	3	2	3	2	3	2	2	3	2	2	2	4	3	2	2	2	2	4	4	4	2	2	4	3	4	2	3	4	3	4	4	3
295	1	F	3	1	1	1	1	None	0	0	2	3	3	2	2	2	2	3	2	2	2	2	2	2	3	2	2	2	3	3	2	2	2	3	4	3	4	2	3	4	4	4	3	3	2	3	4	4	3
296	1	F	1	3	1	2	1	None	0	0	2	3	3	2	3	3	2	3	2	2	2	2	2	2	3	2	2	2	3	3	2	2	2	3	4	3	4	3	3	5	3	3	2	3	2	3	4	4	3
297	2	F	1	1	3	1	0	None	0	0	2	3	3	2	3	3	2	3	2	3	2	3	3	2	3	2	2	1	3	2	1	2	2	3	4	3	4	1	2	4	3	3	2	3	2	3	4	3	2
298	2	F	3	1	1	1	1	HTN	0	0	2	3	3	2	3	2	2	3	2	2	2	2	2	2	3	2	2	2	4	3	2	3	2	2	4	3	4	2	3	5	3	3	2	3	2	3	5	4	3
299	1	F	3	1	5	2	1	None	1	0	2	3	3	3	3	2	2	3	2	3	2	2	2	2	3	2	2	2	3	2	2	2	2	3	3	2	4	2	3	4	3	3	3	2	2	2	4	4	2
300	1	F	3	1	1	1	1	None	0	0	2	3	3	2	3	2	2	3	2	2	2	2	2	2	3	2	2	1	4	3	2	2	2	3	4	2	4	3	3	4	4	4	3	2	2	4	4	4	3
301	2	M	1	1	5	2	1	None	0	0	2	3	3	3	3	2	2	3	2	2	2	2	2	3	3	2	2	2	3	3	2	2	2	2	4	2	2	2	2	4	3	4	2	2	2	3	4	4	3
302	1	F	1	1	4	1	1	None	0	0	2	3	3	2	2	2	2	3	2	3	2	2	2	2	3	2	2	2	4	3	2	3	2	3	4	3	5	2	3	5	3	4	2	3	3	4	5	4	2
303	1	F	3	1	4	1	1	None	0	0	2	2	3	3	3	3	2	2	2	3	2	3	2	2	3	2	2	2	3	2	3	2	2	4	4	4	4	2	3	4	3	4	3	2	2	2	4	4	3
304	2	F	1	3	2	1	1	HTN	0	0	2	3	3	2	3	2	2	3	2	3	3	2	3	2	4	2	1	1	4	2	2	2	2	2	5	2	5	1	2	5	3	4	3	3	1	3	5	5	3
305	1	F	2	3	6	1	1	None	1	0	2	3	3	2	3	2	2	3	2	2	3	2	2	1	4	1	3	1	4	3	1	2	2	2	5	3	4	1	2	4	5	3	2	2	1	2	4	5	2
306	1	F	3	1	1	2	1	HTN	0	0	2	3	3	2	3	3	3	4	2	2	3	3	2	2	4	3	2	1	4	3	2	3	2	3	4	4	5	3	3	5	4	4	3	3	4	4	5	5	3
307	2	F	1	1	1	1	1	HTN	1	0	2	2	3	3	3	2	3	3	2	2	2	3	2	2	4	2	3	1	3	3	2	2	1	3	4	2	4	1	3	5	3	5	2	3	1	2	5	5	2
308	3	F	3	1	1	1	1	HTN, Other	1	0	2	3	3	2	3	2	3	3	2	3	3	3	2	2	4	3	3	1	4	3	2	3	1	2	4	2	4	2	2	4	4	3	3	3	1	3	5	5	3
309	1	F	3	1	1	1	1	None	1	0	2	3	4	3	3	2	3	3	2	3	2	2	2	2	3	2	2	1	4	3	2	2	1	4	4	4	4	2	4	4	2	4	3	4	2	3	5	5	4
310	1	M	1	1	5	1	1	None	0	0	2	3	3	3	3	2	3	3	2	3	2	2	3	2	4	3	2	1	4	3	2	2	1	5	4	3	4	2	4	4	4	5	3	3	1	3	5	4	2
311	1	M	3	1	5	1	1	None	0	0	2	3	3	3	3	3	3	3	2	2	3	2	2	3	4	2	2	1	4	3	2	3	1	4	4	4	5	4	4	5	3	5	3	4	4	4	5	5	3
312	1	M	1	1	5	1	1	None	0	0	2	3	3	3	3	3	3	3	2	2	2	3	2	2	3	2	3	2	3	3	2	2	2	3	4	3	4	4	4	5	3	4	4	4	4	3	5	5	3
313	2	F	1	1	1	1	1	HTN	0	0	2	2	3	2	2	2	2	3	2	2	2	2	2	2	2	2	3	1	2	2	1	2	1	3	4	3		2	3	4	4	3	1	3	2	3	2	4	4
314	2	F	1	2	1	1	1	Other	1	0	2	3	3	2	3	2	2	3	2	2	3	2	3	2	3	2	2	1	3	2	2	3	3	4	4	3	3	1	3	4	4	4	2	3	1	4	3	4	4
315	1	F	1	1	1	1	0	None	0	0	2	3	3	3	3	2	2	3	2	2	2	2	3	2	3	2	2	1	4	3	2	2	2	2	4	3	4	1	2	4	3	4	2	3	1	2	5	3	3
316	1	F	1	1	6	1	1	None	0	0	2	2	3	1	3	2	2	3	2	2	3	2	3	2	3	2	3	1	3	2	1	1	2	2	4	3	4	1	2	4	3	4	2	3	1	3	2	4	3
317	1	F	1	3	3	1	0	None	0	0	2	3	3	2	3	2	2	3	1	2	2	2	2	2	3	3	3	1	3	2	1	2	2	3	4	3	3	4	3	4	4	4	3	4	4	4	4	4	4
318	3	F	1	2	5	1	1	HTN, Other	0	0	2	3	3	2	3	2	2	3	2	2	3	2	2	2	3	2	2	1	3	2	1	3	2	2	4	3	4	1	2	4	3	4	1	3	1	3	1	4	3
319	1	F	3	1	1	1	1	None	1	0	1	3	3	2	3	1	2	3	2	2	2	2	2	2	3	2	2	1	3	3	2	2	2	4	4	3	3	1	3	4	3	3	2	3	2	3	4	4	3
320	2	F	1	2	6	1	1	None, HTN	0	0	2	3	3	2	3	2	2	3	2	1	3	1	1	2	3	2	2	1	3	2	3	2	2	2	4	3	3	1	3	4	3	4	2	3	1	3	1	4	3
321	2	F	1	1	1	1	1	None	1	0	2	3	3	2	3	2	2	3	1	2	3	2	3	1	4	3	2	1	4	3	1	2	1	4	4	4	4	3	3	4	4	4	3	4	4	3	4	4	3
322	1	F	3	1	1	1	1	None	0	0	1	3	3	1	3	2	2	3	1	1	3	2	3	1	4	2	2	1	4	2	1	3	2	2	4	2	4	1	4	4	4	5	3	3	1	3	1	4	3
323	1	F	3	1	1	1	1	None	0	0	1	1	3	2	3	1	2	3	1	2	3	1	2	1	4	2	3	1	4	2	1	3	2	1	4	1	3	1	2	3	2	2	2	4	1	3	2	3	3
324	1	F	3	1	1	1	1	None	0	0	2	2	3	1	3	1	2	3	1	1	3	2	2	1	3	2	3	1	3	2	1	3	2	2	4	3	4	3	3	4	2	4	2	3	2	3	3	3	3
325	1	F	3	3	3	1	1	None	0	0	1	3	2	1	3	1	1	3	2	1	3	1	2	1	4	2	3	1	4	3	1	2	2	3	4	2	4	1	2	4	4	4	3	3	1	3	1	4	3
326	1	F	1	1	4	1	1	None	0	0	1	3	3	2	3	1	1	3	1	2	3	1		2	3	2	2	1	3	2	1	3	3	2	4	3	4	1	3	4	3	4	3	4	1	3	2	4	3
327	1	F	4	4	5	1	1	None	0	0	1	3	3	1	3	1	1	3	1	1	2	2	3	2	3	2	2	1	3	2	1	2	2	3	4	2	4	1	3	4	3	3	3	4	1	4	2	4	3
328	2	F	3	1	2	3	1	Diabetes, other	0	0	2	3	3	2	3	2	2	3	2	3	2	2	2	2	2	3	3	2	3	2	2	2	2	4	4	4	4	3	2	4	4	4	3	4	3	4	3	4	3
329	1	F	3	3	1	1	1	None	1	0	2	3	3	2	3	2	2	3	2	3	3	2	2	2	3	2	3	3	3	3	2	2	2	3	4	3	4	2	3	4	4	4	3	3	2	3	3	4	3
330	1	F	3	1	1	1	1	None	0	0	2	3	3	2	3	2	2	3	3	3	2	2	2	3	4	2	2	1	4	3	2	2	2	3	4	4	4	2		4	3	4	2	2	2	3	4	4	3
331	1	F	3	1	3	1	1	None	0	0	1	3	3	2	3	1	3	3	2	2	3	2	3	2	4	4	3	1	4	3	2	2	2	2	5	3	4	2	3	4	4	4	2	3	1	4	4	4	4
332	1	F	1	1	1	1	1	None	0	0	2	3	3	2	2	2	2	2	2	2	2	2	2	2	4	3	2	1	4	2	2	2	2	3	4	3	2	1	3	2	3	4	2	3	2	4	4	3	2
333	1	F	1	1	1	1	1	None	0	0	3	4	4	3	4	2	2	3	3	2	2	2	2	2	4	3	2	2	3	3	2	2	2	3	4	4	4	3	3	5	4	4	3	4	3	3	4	4	3
334	3	F	1	1	1	1	1	HTN, Other	0	0	2	3	3	2	3	2	2	4	2	3	3	2	2	2	3	2	2	1	3	3		2	2	3	4	3	4	2	3	4	4	4	3	3	2	4	4	5	3
335	2	F	1	1	3	1	1	HTN	1	0	2	3	4	2	3	1	3	4	2	2	3	3	2	3	4	2	2	1	3	3	2	2	2	3	4	3	4	2	3	4	3	4	4	3	2	4	4	5	3
336	1	M	1	1	5	2	1	None	1	0	2	3	4	2	3	2	3	3	3	3	3	2	2	2	3	2	3	2	3	3	2	2	2	3	5	3	4	3	3	4	4	4	4	3	2	4	5	4	3
337	1	F	1	1	4	4	1	None	0	0	2	3	3	3	2	3	3	4	3	3	3	3	2	2	4	3	3	3	3	3	3	2	2	2	4	4	4	4	3	4	3	4	4	4	3	4	4	4	3
338	1	F	1	1	4	1	0	None	0	0	2	3	3	3	3	2	3	3	2	3	3	3	2	2	3	2	2	2	4	4	2	2	2	3	4	4	4	2	4	4	3	3	3	4	4	3	5	4	3
339	1	F	2	3	1	1	1	None	0	0	2	3	3	2	3	2	2	3	2	2	2	3	2	2	3	3	2	2	3	3	2	2	2	4	4	3	4	2	3	4	3	4	3	4	2	3	4	4	3
340	2	M	1	1	4	2	1	HTN	0	0	2	3	3	2	3	2	2	3	2	3	3	2	2	2	3	3	2	2	3	3	2	2	2	4	4	3	4	2	4	4	4	4	3	4	2	3	4	4	4
341	2	F	1	1	1	1	1	HTN, Other	1	0	2	4	3	3	3	2	3	4	2	2	4	2	2	2	4	3	2	1	4	4	2	2	2	4	4	4	4	2	3	4	4	5	3	4	3	4	5	5	3
342	2	F	2	2	5	1	1	HTN	1	0	2	2	2	2	3	2	2	3	2	2	3	2	2	2	3	2	2	2	3	2	2	2	2	4	4	3	4	1	2	4	4	4	2	4	1	4	3	3	3
343	1	F	3	1	1	2	1	None	1	0	2	2	3	2	3	2	2	3	1	2	3	2	2	2	3	2	2	1	3	2	2	2	2	4	4	4	3	4	3	4	3	4	2	3	3	4	3	4	3
344	2	F	3	1	1	1	1	Other	0	0	1	2	3	1	3	2	1	2	1	1	3	1	1	1	3	2	1	1	3	1	2	2	1	2	3	3	4	1	1	3	2	2	2	2	1	2	1	3	2
345	2	F	3	1	1	1	1	None	0	0	2	3	3	2	3	1	2	4	2	3	3	2	2	3	4	3	2	1	4	3	2	2	2	3	4	4	5	2	3	4	4	4	3	3	2	3	4	4	3
346	2	M	1	1	1	2	1	None	0	0	2	3	3	2	3	1	2	4	2	3	3	2	2	3	4	3	2	1	4	3	2	2	2	3	4	4	5	2	3	4	4	4	3	3	2	3	4	4	3
347	4	F	1	1	1	1	1	Other	0	0	1	3	3	2	3	3	2	3	3	3	2	3	2	2	4	3	3	1	4	3	2	2	2	4	4	3	4	2	3	5	4	4	3	5	2	3	5	4	3
348	3	M	1	1	5	1	1	HTN, Other	1	0	1	3	3	1	3	1	2	3	1	2	2	2	2	2	4	2	2	1	4	3	2	2	1	1	4	2	4	1	2	4	3	4	2	3	1	1	3	3	2
349	2	F	3	1	1	1	1	None	1	0	3	3	4	3	3	2	3	3	2	2	2	3	2	2	3	3	3	2	3	3	2	3	2	4	4	4	4	2	3	4	4	4	4	4	2	3	4	4	3
350	1	F	3	1	4	1	1	None	0	0	2	3	3	2	3	2	2	3	2	2	2	2	2	2	4	3	2	1	4	3	2	2	2	3	4	4	4	4	3	4	3	4	2	3	2	3	5	4	3
351	1	F	3	1	1	3	0	HTN	0	0	2	3	3	2	4	1	2	3	2	2	3	2	2	2	3	2	3	1	3	2	2	2	2	2	4	2	3	2	2	3	2	3	3	3	2	4	2	4	3
352	3	M	3	1	1	1	0	Other	1	0	2	3	3	3	3	2	2	4	2	2	2	3	3	3	3	3	2	2	4	3	2	2	2	3	4	4	5	2	4	4	3	4	3	4	2	3	5	4	3
353	1	F	1	1	4	1	1	None	0	0	2	3	4	2	3	2	3	3	2	2	2	3	2	2	4	3	2	1	3	3	2	2	2	1	4	2	4	1	2	4	3	4	2	3	1	1	3	3	2
354	1	F	3	1	1	1	0	HTN	0	0	2	3	4	3	4	2	3	3	2	3	2	3	2	3	4	3	3	1	4	3	2	3	2	2	4	3	4	2	3	4	4	4	3	3	2	2	4	4	3
355	2	M	2	2	1	2	1	None	1	0	2	3	3	3	3	2	3	3	2	3	3	3	2	2	4	3	3	2	4	3	2	3	2	4	4	2	4	2	3	4	4	4	3	4	2	3	5	4	3
356	1	F	3	1	3	1	1	None	0	0	2	3	3	2	3	2	2	3	2	2	3	3	2	2	4	3	3	1	4	3	2	2	2	3	4	4	4	2	3	4	4	4	3	3	2	4	5	4	3
357	1	F	3	1	1	1	1	None	0	0	2	3	3	2	3	2	2	3	2	3	2	3	2	2	3	3	3	2	3	3	2	2	2	3	4	3	4	2	3	4	4	4	3	4	2	3	4	4	3
358	1	F	3	1	2	2	1	None	0	0	3	3	3	2	3	3	3	3	3	2	3	3	2	2	4	3	3	2	4	3	2	2	2	3	4	4	4	2	4	4	4	4	3	4	2	4	4	4	3
359	2	F	1	1	1	1	1	None	0	0	2	3	4	3	3	2	3	4	2	2	3	2	2	2	3	3	2	2	3	3	2	2		3	4	4	4	2	4	4	4	5	3	4	2	3	4	4	3
360	1	F	3	1	3	2	1	None	0	0	2	3	4	3	3	2	3	3	2	2	3	3	2	3	4	3	2	2	3	3	2	3	2	4	4	4	4	2	3	4	4	4	3	4	2	3	4	4	3
361	1	F	3	1	1	1	1	None	0	0	2	3	3	3	3	2	3	3	2	2	3	3	2	2	3	3	2	2	3	3	2	3	2	3	4	3	4	2	3	4	4	4	3	4	2	4	4	4	3
362	1	M	3	1	3	2	0	None	0	0	2	4	3	3	3	2	3	3	2	3	3	2	2	2	4	2	2	2	4	3	2	2	2	4	4	4	4	2	3	4	4	4	3	3	2	3	4	4	3
363	3	M	2	2	3	1	0	None	0	0	2	3	4	3	2	2	3	3	2	2	3	2	2	2	4	3	3	2	4	3	2	3	2	4	4	3	4	2	3	4	4	4	3	4	2	4	4	4	3
364	1	F	3	1	3	1	1	None	0	0	2	3	3	3	3	2	3	3	2	3	2	3	2	2	4	3	3	1	3	3	2	2	2	4	4	4	4	2	4	4	3	4	3	4	2	3	4	4	3
365	1	F	3	1	5	1	1	None	0	0	2	4	3	3	3	2	3	3	2	2	3	2	2	2	4	3	3	2	4	3	2	3	2	4	4	4	4	2	3	4	3	4	4	4	2	3	4	4	3
366	1	M	1	2	4	2	0	HTN	0	0	3	3	4	3	3	3	3	3	2	2	2	2	3	2	3	2	2	2	4	2	2	2	3	4	4	4	4	5	4	4	3	4	3	4	3	4	3	3	4
367	1	F	2	1	4	1	1	None	1	0	2	3	3	3	3	2	3	3	2	3	3	3	3	3	3	3	2	2	4	3	2	3	3	3	4	3	4	2	3	4	4	4	4	3	2	4	4	4	3
368	2	F	3	1	1	2	1	None	0	0	2	3	3	3	3	2	3	3	2	3	2	2	3	3	3	3	2	2	3	3	2	2	2	3	4	4	5	2	3	4	3	4	3	3	2	3	5	4	3
369	1	F	3	1	2	3	1	None	0	0	2	3	3	3	3	3	2	3	2	2	3	3	3	2	3	2	2	2	4	3	2	2	2	4	4	4	4	2	3	4	3	4	4	4	2	3	4	4	3
370	1	F	3	1	3	3	1	None	0	0	2	3	3	3	3	3	3	3	3	3	3	2	2	2	3	3	2	2	3	3	2	2	2	3	4	4	4	2	3	4	3	4	3	4	2	3	5	4	4
371	1	F	3	1	5	1	1	None	0	0	2	3	3	3	3	3	3	3	2	3	3	3	2	2	3	2	3	2	3	3	2	3	2	3	4	3	4	2	3	4	3	4	2	3	2	3	4	4	3
372	2	F	3	1	1	2	0	None	0	0	2	3	3	3	3	3	2	3	2	2	3	2	3	3	3	2	3	2	3	3	2	2	2	3	4	5	4	2	3	4	3	4	3	3	2	3	4	4	3
373	1	F	1	1	3	1	1	None	0	0	2	3	3	2	3	2	3	3	2	3	3	3	2	2	3	2	2	2	4	3	2	2	2	3	4	3	3	2	3	4	3	4	3	3	2	3	4	4	3
374	3	F	3	2	1	1	1	HTN	0	0	2	3	3	3	3	2	3	3	2	3	3	2	2	2	3	3	2	2	4	3	2	2	2	3	4	4	4	3	4	4	3	4	3	3	2	3	4	4	3
375	1	M	1	1	2	1	1	None	1	0	2	3	3	3	3	2	3	3	3	3	3	2	3	3	3	3	3	2	3	3	2	2	3	3	4	4	4	2	4	4	3	4	4	3	2	4	4	4	3
376	2	F	3	1	3	1	1	HTN, Other	0	0	2	3	3	3	3	2	2	3	2	2	3	3	3	3	3	3	2	1	4	3	2	2	2	3	4	3	4	2	3	4	3	4	2	3	2	3	4	4	3
377	1	F	3	1	1	4	1	None	1	0	2	3	3	3	3	3	2	3	2	3	2	3	2	2	3	3	3	1	4	3	2	2	2	4	4	4	4	2	2	4	3	4	3	3	2	4	4	3	3
378	1	F	1	2	3	1	1	None	0	0	2	3	3	3	3	2	3	3	2	2	2	3	2	2	3	3	2	1	4	3	2	2	2	4	4	4	4	2	4	4	4	4	3	4	2	4	4	4	3
379	1	F	3	2	4	1	1	None	0	0	2	4	3	3	3	2	3	3	2	2	3	3	2	2	4	2	3	2	3	3	2	2	2	4	4	4	4	2	3	5	4	5	3	3	1	3	4	4	3
380	1	F	1	2	5	1	1	None	0	0	1	2	3	1	3	2	2	3	1	3	3	2	3	2	3	2	2	1	3	3	2	2	1	3	4	3	4	1	3	4	3	3	2	3	1	3	1	4	2
381	1	F	3	4	5	1	1	None	0	0	2	3	3	2	3	2	2	3	2	2	3	2	2	2	3	2	2	1	4	2	2	2	2	4	4	3	4	3	3	3	3	4	2	3	4	3	4	3	1
382	1	F	1	1	5	1	1	None	0	0	2	2	3	2	3	2	2	2	2	1	3	2	2	2	3	2	2	1	3	2	2	2	2	3	4	3	3	1	3	4	3	2	2	2	3	3	2	4	3
383	1	F	1	1	5	1	1	None	0	1	2	3	3	2	4	1	2	3	2	2	3	2	2	2	3	2	3	1	3	2	2	2	2	2	4	2	3	2	2	3	2	3	3	3	2	4	2	4	3
384	1	M	3	1	1	1	1	None	0	0	3	2	3	2	3	2	2	3	2	2	4	2	2	2	4	2	3	2	4	3	2	3	2	4	5	3	5	4	3	4	4	5	3	4	4	4	4	4	4
385	1	M	1	2	5	1	1	None	0	0	1	2	3	1	3	1	1	2	1	2	3	1	2	2	3	2	2	2	3	2	2	2	2	2	3	1	4	1	2	3	3	4	1	3	1	2	2	4	2
386	1	M	1	1	3	3	0	None	0	0	3	3	3	2	3	2	2	3	2	3	3	2	3	2	3	3	3	2	3	2	3	3	3	3	4	4	5	4	3	4	4	5	4	3	5	4	4	4	3
387	1	F	1	1	5	5	1	None	0	1	2	3	3	2	3	2	2	3	2	2	3	1	2	2	4	2	2	2	3	2	2	3	1	4	4	3	4	3	3	4	4	4	4	4	4	4	4	4	3
388	1	F	1	1	3	4	0	None	0	0	2	2	3	2	3	1	1	3	2	2	3	1	2	2	3	1	3	2	3	2	2	3	2	4	4	3	4	3	3	3	3	4	2	3	4	3	4	3	1
389	1	F	1	1	5	1	1	None	0	0	2	4	3	2	3	3	2	3	3	3	3	2	3	3	4	2	3	2	3	2	3	4	3	4	4	2	4	3	2	4	4	5	2	4	4	3	3	4	3
390	1	M	2	1	4	1	0	None	0	1	3	2	3	2	3	2	2	2	2	2	3	2	2	2	4	2	2	2	3	2	2	2	2	3	4	3	4	3	3	4	3	4	3	2	4	3	4	4	3
391	2	F	3	2	6	5	1	None	0	0	2	2	3	2	3	2	3	2	2	2	3	2	2	2	3	3	2	2	3	2	2	2	2	3	4	4	4	4	3	4	4	4	3	3	4	3	4	4	3
392	1	M	3	1	1	1	0	None	0	0	3	2	3	3	3	2	3	2	3	3	3	2	2	2	4	3	2	2	4	2	3	2	2	4	4	4	4	4	3	4	4	5	3	4	5	4	5	4	3
393	1	F	3	1	4	5	1	None	0	0	2	3	3	2	3	2	1	3	1	2	3	1	2	2	4	2	3	2	3	2	2	3	2	1	3	1	4	1	1	3	3	4	2	2	1	2	1	2	1
394	1	F	3	1	3	1	0	None	0	0	2	2	3	2	3	2	2	2	2	2	3	2	2	2	4	2	2	2	3	2	2	2	2	3	4	3	4	4	2	4	4	4	3	4	4	3	4	4	3
395	1	F	3	1	4	1	0	None	0	0	2	2	3	1	3	2	2	2	2	2	3	1	1	2	2	2	2	2	3	2	2	2	2	3	4	2	4	3	3	3	4	4	3	3	4	3	4	4	2
396	1	F	3	3	3	1	1	None	0	0	2	2	3	2	3	2	2	3	2	2	3	3	2	2	4	2	2	2	3	3	2	3	2	4	4	3	4	3	3	3	3	4	3	3	4	3	4	4	3
397	2	M	3	1	4	1	1	None	0	0	2	3	2	2	2	2	2	3	2	2	2	2	2	2	4	2	2	2	2	2	2	3	2	3	4	3	4	3	3	4	3	4	3	3	4	3	3	4	3
398	1	F	3	3	1	2	1	HTN	0	0	2	2	3	1	3	1	1	1	2	2	3	1	1	2	3	1	1	2	3	1	1	2	1	2	3	3	3	3	2	3	2	4	3	2	4	2	4	3	2
399	2	F	3	3	4	1	1	None	1	0	1	3	3	1	3	2	1	3	1	1	3	1	1	1	4	1	3	1	3	3	1	3	1	3	4	1	3	1	1	3	3	4	1	1	1	1	1	3	2
400	1	F	1	4	1	1	1	None	0	0	1	1	3	1	2	1	1	2	1	1	3	1	1	1	3	1	1	1	3	2	2	1	1	2	4	1	2	2	2	3	2	4	1	1	4	2	3	3	2
401	1	F	3	1	5	1	1	None	0	0	1	3	4	1	3	1	2	3	1	1	3	1	2	1	4	1	4	2	3	3	1	4	1	3	3	2	4	1	2	3	3	5	1	2	2	1	2	3	2
402	2	F	3	1	5	1	0	None	0	0	2	3	3	2	4	1	2	3	2	2	3	2	2	2	3	2	3	1	3	2	2	2	2	2	4	2	3	2	2	3	2	3	3	3	2	4	2	4	3
403	1	M	3	2	3	1	0	None	0	0	2	2	3	2	3	2	1	3	2	1	3	1	2	1	4	3	2	2	3	2	1	4	1	3	4	3	4	4	2	3	3	5	3	4	5	3	5	4	3
404	1	F	3	1	4	2	1	None	0	0	2	3	3	1	3	1	1	3	1	1	3	1	2	1	4	3	3	1	3	3	1	3	1	3	4	2	4	2	2	3	3	5	3	3	5	3	5	4	3
405	1	M	3	2	4	1	1	None	0	0	1	2	3	1	3	1	1	3	1	2	3	1	1	1	4	3	3	2	3	3	1	3	1	4	4	3	4	3	2	4	4	4	3	4	4	3	3	4	4
406	2	F	1	1	5	3	0	None	0	0	1	2	3	1	2	2	1	3	1	1	3	1	1	1	4	1	1	2	3	2	1	3	1	3	4	3	4	2	3	3	3	5	3	3	3	3	3	4	3
407	2	M	3	1	1	1	0	None	0	0	2	2	3	2	3	2	2	3	2	1	3	1	2	2	4	4	4	2	4	2	2	4	2	4	4	4	4	4	3	4	4	5	3	4	5	3	5	4	3
408	1	M	1	1	4	2	1	Other	0	0	1	3	3	2	3	2	1	4	1	1	3	1	2	1	4	2	3	1	3	1	2	3	1	3	4	2	4	1	1	4	3	5	2	3	2	3	3	4	2
409	1	F	3	1	3	2	1	None	0	0	2	3	3	2	3	2	2	4	2	2	4	2	3	2	4	3	4	2	4	3	2	4	2	4	4	3	3	4	3	4	4	5	2	4	4	4	4	4	3
410	1	M	3	1	1	2	1	None	0	1	2	2	3	2	3	2	3	3	2	2	3	2	2	2	4	4	4	2	3	3	2	4	2	4	5	3	4	3	2	4	4	5	3	4	4	4	4	4	3
411	1	F	3	1	1	2	1	None	0	0	2	3	3	1	3	2	1	3	2	1	1	1	1	1	3	1	3	2	3	3	2	3	1	3	4	1	3	1	2	3	3	4	1	3	1	2	1	3	2
412	2	M	3	1	2	2	1	None	0	1	1	3	3	1	3	1	2	3	1	1	3	1	2	1	3	1	3	2	3	2	1	3	1	3	3	3	3	2	2	2	3	4	2	2	3	2	2	3	3
413	1	F	3	1	1	2	1	None	0	0	2	2	3	1	3	2	1	3	1	1	3	1	2	1	3	1	3	2	3	2	2	3	1	2	3	2	2	1	1	2	3	4	1	3	2	1	2	3	2
414	1	F	2	1	1	2	1	None	0	1	1	3	3	2	3	2	1	3	1	1	2	1	2	2	3	1	3	1	3	2	2	3	3	3	4	2	3	2	2	3	2	4	2	3	2	2	2	3	3
415	2	M	1	1	4	2	1	None	0	1	1	2	3	1	3	1	1	3	1	1	3	1	2	1	3	2	3	2	3	3	2	3	2	3	3	2	3	1	2	3	4	4	2	3	2	2	2	3	3
416	2	F	3	1	4	2	1	None	0	0	2	2	3	1	3	1	1	3	1	2	3	2	1	1	3	2	2	2	3	1	2	3	2	3	3	2	3	2	2	3	3	3	1	3	4	2	3	3	2
417	2	M	3	1	1	1	1	None	0	0	3	4	4	3	3	2	3	4	2	2	3	2	3	2	4	4	4	2	4	4	2	4	2	4	5	3	5	4	3	4	4	5	3	4	5	3	5	4	4
418	1	M	3	1	1	2	1	None	0	0	1	2	2	1	2	2	1	2	2	2	2	2	2	1	3	2	2	2	2	2	1	2	2	2	3	1	3	1	2	3	2	4	2	2	3	3	2	2	2
419	1	F	3	1	1	2	1	None	0	0	1	2	3	2	3	1	1	3	2	1	1	1	1	2	3	1	1	1	3	2	1	1	1	2	3	2	1	1	1	1	2	3	3	1	1	1	2	1	2
420	1	F	3	1	5	1	1	None	0	0	1	2	3	1	3	2	1	2	1	1	3	1	1	1	3	1	1	2	3	2	1	1	1	3	3	2	4	1	1	3	3	4	2	3	3	3	3	2	2
421	1	M	3	1	5	2	0	None	0	0	2	2	3	2	3	2	2	2	2	2	3	1	2	2	4	2	2	2	3	2	2	2	2	3	4	2	4	4	2	4	3	5	2	3	4	3	3	3	3
422	1	F	1	1	2	2	1	None	0	0	1	1	2	1	2	2	1	2	1	1	2	1	1	1	3	2	1	1	2	1	1	1	1	2	3	2	2	1	1	2	3	4	3	2	4	3	3	4	2
423	1	F	3	1	6	1	1	None	0	0	2	2	3	2	3	2	1	2	1	1	2	1	2	2	4	2	2	1	3	1	1	2	1	3	4	2	3	3	2	3	4	4	2	3	3	3	3	3	3
424	1	F	1	1	1	1	0	None	0	0	3	2	2	1	2	2	2	2	2	2	2	1	2	2	3	2	1	1	2	2	1	2	2	2	3	3	4	3	2	3	2	4	3	2	4	3	4	4	3
425	1	F	3	1	3	3	1	None	0	0	1	2	3	1	2	1	1	1	1	1	2	2	2	2	3	2	2	2	3	1	2	1	2	2	3	1	2	2	1	1	1	4	3	2	2	2	2	2	3
426	1	F	3	1	1	1	1	None	0	0	1	2	3	1	3	2	1	2	2	2	3	1	1	2	4	2	1	1	3	2	1	2	1	3	2	2	4	2	2	3	3	4	2	2	2	3	2	4	1
427	1	F	3	1	1	2	1	None	0	0	1	2	3	2	3	2	2	2	2	2	3	2	2	2	3	2	2	2	3	2	2	2	2	2	2	2	3	1	2	2	1	2	2	2	2	1	2	2	2
428	2	F	1	1	1	3	1	None	0	0	2	3	2	1	3	1	2	2	1	2	2	1	1	2	3	1	2	2	3	2	2	2	2	3	3	2	4	1	1	3	2	4	2	2	2	1	2	1	1
429	1	F	3	2	3	1	0	None	0	0	2	2	3	1	3	2	2	2	2	1	2	1	2	1	3	1	2	2	3	2	2	3	2	3	4	1	4	1	1	4	3	4	2	3	2	2	2	4	2
430	2	F	3	1	6	1	1	None	0	0	2	2	3	2	3	1	1	2	2	2	3	2	2	2	4	2	2	2	3	2	2	2	2	2	3	2	4	2	2	3	3	4	3	3	4	3	3	4	3
431	1	F	3	1	1	1	0	None	0	0	3	3	4	3	4	3	3	3	4	3	4	3	3	3	4	2	3	4	4	2	4	3	3	4	4	4	4	4	4	4	4	4	4	4	5	5	5	4	4
432	4	F	3	1	5	1	1	None	0	0	1	2	2	2	2	2	2	2	1	2	2	2	1	1	4	2	2	2	3	1	2	2	2	2	1	1	3	1	1	3	2	4	1	2	2	2	2	3	2
433	2	F	3	1	1	1	0	Other	0	0	3	2	3	2	3	3	3	3	3	2	3	3	3	3	4	2	3	3	3	3	3	3	3	3	4	3	4	4	3	4	4	5	4	4	5	4	4	5	4
434	1	M	1	1	1	1	1	HTN, Other	0	0	1	2	3	1	3	1	1	2	2	2	3	2	1	1	3	2	1	1	3	2	1	2	2	1	2	1	2	1	1	1	1	3	2	1	1	1	1	2	1
435	3	F	1	1	6	3	1	None	1	0	2	2	3	2	3	2	2	2	2	2	3	1	2	2	3	2	2	2	3	2	2	2	2	3	3	3	4	2	2	3	3	3	2	2	2	3	2	2	3
436	2	M	3	1	5	1	1	HTN, Other	0	0	2	2	3	2	3	3	2	3	2	3	3	2	3	2	4	2	2	2	3	2	3	2	2	4	4	3	4	4	3	4	4	5	4	4	5	5	5	4	4
437	1	F	3	1	3	2	1	None	1	0	2	2	2	1	3	2	1	2	1	2	2	2	2	2	4	2	2	2	3	2	2	2	2	3	4	2	4	2	2	3	3	4	3	3	3	3	3	3	3
438	1	F	3	1	1	1	0	None	0	0	1	2	3	1	1	1	1	2	1	1	3	1	2	1	4	1	1	1	3	1	1	2	1	3	4	2	4	3	2	3	3	4	2	3	4	3	3	4	3
439	1	M	3	1	3	1	1	None	0	0	1	2	3	1	3	1	1	3	1	1	3	1	1	2	4	2	3	1	3	3	2	4	1	2	4	2	3	1	1	4	3	4	2	3	3	2	3	4	2
440	1	M	3	1	5	3	1	None	0	0	2	3	3	2	3	2	1	2	1	1	3	1	1	1	4	2	2	2	3	2	2	2	2	1	3	1	3	2	1	2	2	4	2	2	3	3	3	3	2
441	2	M	3	2	5	3	0	None	0	0	2	3	3	2	2	2	1	2	2	1	3	1	2	1	3	2	3	2	3	2	2	2	2	3	4	2	5	4	3	4	4	4	2	4	4	4	4	4	3
442	2	F	3	2	5	3	0	None	0	1	2	4	4	1	3	2	1	4	1	1	3	1	2	1	4	3	4	1	3	3	2	4	1	4	4	3	4	4	3	4	4	5	3	4	4	3	3	4	4
443	1	M	3	1	1	1	1	Diabetes	0	0	2	3	3	1	2	2	2	3	2	1	3	1	2	1	3	2	1	1	2	1	1	3	1	4	4	2	4	3	3	3	4	4	2	3	4	3	3	3	3
444	1	F	2	3	1	1	1	None	0	0	2	3	3	3	3	3	2	3	3	2	3	2	3	2	3	3	3	2	3	3	3	3	2	4	4	3	4	4	3	3	4	4	3	4	4	4	4	4	4
445	1	M	3	1	1	1	1	None	0	0	1	3	3	1	3	1	1	3	1	1	3	1	2	1	3	1	3	1	3	1	1	3	1	3	4	1	3	1	1	3	3	4	1	2	2	1	2	3	2
446	2	M	3	2	1	2	1	None	0	0	1	2	3	1	2	1	1	2	1	1	2	1	1	2	3	1	2	1	2	1	2	3	1	1	3	1	4	1	1	3	3	4	1	2	2	1	2	3	3
447	1	F	3	1	3	2	1	None	0	0	1	2	2	1	2	1	1	3	2	1	2	1	1	2	3	1	3	1	2	2	2	3	1	3	4	2	3	2	3	3	3	4	2	3	3	3	3	3	3
448	2	F	1	1	1	1	1	None	0	0	2	3	3	2	3	2	2	3	1	2	3	2	2	2	3	2	3	1	3	3	3	2	1	2	4	2	4	2	3	4	3	3	2	3	4	3	2	3	3
449	1	F	1	1	3	2	1	None	0	0	1	2	2	1	2	1	1	2	1	1	2	1	2	1	3	1	2	2	2	1	1	2	1	2	3	1	3	1	2	3	2	4	1	2	1	2	1	3	2
450	2	F	1	1	5	1	1	None	0	0	1	2	3	1	1	1	1	2	1	1	3	1	2	1	4	1	1	1	3	1	1	2	1	3	4	2	4	3	2	3	3	4	2	3	4	3	3	4	3
451	2	F	4	1	1	1	1	HTN, Other	0	0	2	3	3	2	2	2	1	2	2	1	3	1	2	1	3	2	3	2	3	2	2	2	2	3	4	2	5	4	3	4	4	4	2	4	4	4	4	4	3
452	1	M	4	1	1	1	1	None	1	0	2	3	3	2	3	1	2	4	2	3	3	2	2	3	4	3	2	1	4	3	2	2	2	3	4	4	5	2	3	4	4	4	3	3	2	3	4	4	3
453	2	M	4	1	4	3	1	None	0	0	2	3	3	2	3	1	2	4	2	3	3	2	2	3	4	3	2	1	4	3	2	2	2	3	4	4	5	2	3	4	4	4	3	3	2	3	4	4	3
454	1	M	2	1	1	2	1	None	0	0	2	3	3	2	2	2	1	2	2	1	3	1	2	1	3	2	3	2	3	2	2	2	2	3	4	2	5	4	3	4	4	4	2	4	4	4	4	4	3
455	1	F	1	1	4	4	1	None	0	0	1	2	3	1	1	1	1	2	1	1	3	1	2	1	4	1	1	1	3	1	1	2	1	3	4	2	4	3	2	3	3	4	2	3	4	3	3	4	3
456	1	F	2	1	2	1	1	None	0	0	2	3	3	2	4	1	2	3	2	2	3	2	2	2	3	2	3	1	3	2	2	2	2	2	4	2	3	2	2	3	2	3	3	3	2	4	2	4	3
457	1	M	1	1	4	1	1	None	0	0	1	2	2	2	2	2	2	2	2	1	2	1	2	2	3	2	2	2	3	2	2	2	2	2	4	2	3	2	2	4	2	4	2	3	3	3	3	4	2
458	1	F	1	1	5	3	1	None	0	0	2	3	3	2	4	1	2	3	2	2	3	2	2	2	3	2	3	1	3	2	2	2	2	2	4	2	3	2	2	3	2	3	3	3	2	4	2	4	3
459	1	F	1	1	1	1	1	None	0	0	2	3	3	2	2	2	1	2	2	1	3	1	2	1	3	2	3	2	3	2	2	2	2	3	4	2	5	4	3	4	4	4	2	4	4	4	4	4	3
460	1	F	1	1	1	1	1	None	0	0	1	3	3	2	3	1	2	4	2	3	3	2	2	3	4	3	2	1	4	3	2	2	2	3	4	4	5	2	3	4	4	4	3	3	2	3	4	4	3
461	1	F	1	1	4	1	1	None	0	0	1	3	3	2	3	1	2	4	2	3	3	2	2	3	4	3	2	1	4	3	2	2	2	3	4	4	5	2	3	4	4	4	3	3	2	3	4	4	3
462	1	F	2	1	4	1	1	None	0	0	2	3	3	2	4	1	2	3	2	2	3	2	2	2	3	2	3	1	3	2	2	2	2	2	4	2	3	2	2	3	2	3	3	3	2	4	2	4	3
463	3	M	1	1	1	1	1	Other	0	0	2	3	3	2	4	1	2	3	2	2	3	2	2	2	3	2	3	1	3	2	2	2	2	2	4	2	3	2	2	3	2	3	3	3	2	4	2	4	3
464	1	F	4	4	1	1	1	None	0	0	1	3	3	2	3	1	2	4	2	3	3	2	2	3	4	3	2	1	4	3	2	2	2	3	4	4	5	2	3	4	4	4	3	3	2	3	4	4	3
465	2	F	4	4	5	2	1	None	0	0	1	3	3	2	3	1	2	4	2	3	3	2	2	3	4	3	2	1	4	3	2	2	2	3	4	4	5	2	3	4	4	4	3	3	2	3	4	4	3
466	1	F	1	1	3	1	1	Other	0	0	2	3	3	2	2	2	1	2	2	1	3	1	2	1	3	2	3	2	3	2	2	2	2	3	4	2	5	4	3	4	4	4	2	4	4	4	4	4	3
467	1	F	1	1	1	1	1	Other	0	0	2	3	3	2	3	2	2	3	1	2	3	2	2	2	3	2	3	1	3	3	3	2	1	2	4	2	4	2	3	4	3	3	2	3	4	3	2	3	3
468	1	F	3	1	5	3	1	None	0	0	1	3	3	2	3	1	2	4	2	3	3	2	2	3	4	3	2	1	4	3	2	2	2	3	4	4	5	2	3	4	4	4	3	3	2	3	4	4	3
469	1	F	3	1	5	3	0	None	0	0	3	1	3	2	3	3	2	2	3	3	3	2	3	3	4	1	2	2	3	2	3	2	2	3	2	3	3	3	2	3	2	4	3	2	4	3	4	4	2
470	1	F	1	1	3	1	0	None	0	0	3	4	3	3	3	4	3	3	4	3	3	3	3	2	4	2	3	2	3	2	2	3	1	4	5	5	4	5	2	4	4	5	2	4	4	4	4	4	3
471	2	F	3	1	3	2	1	None	0	0	2	2	2	1	3	1	1	2	1	1	3	1	1	1	3	1	2	2	3	1	1	2	1	1	3	2	4	1	1	4	3	4	2	3	1	2	1	3	1
472	2	F	1	1	3	2	1	None	0	0	2	2	2	1	3	1	1	2	2	2	2	1	1	1	4	2	2	1	3	1	1	2	1	3	3	2	4	1	1	3	2	4	2	2	2	3	1	2	2
473	2	F	3	2	1	2	1	HTN	0	0	1	2	3	1	3	2	1	2	2	1	3	1	1	1	3	1	3	1	3	1	2	2	1	2	3	1	4	1	1	3	3	4	1	3	1	2	1	4	1
474	2	F	3	1	4	1	1	Other	1	0	2	3	3	1	3	2	1	3	1	1	3	1	2	1	3	1	1	1	3	1	1	2	1	3	4	2	4	1	1	3	3	4	1	3	3	3	3	3	2
475	2	M	2	1	1	1	0	HTN, Other	1	0	2	3	2	1	3	1	1	2	1	1	1	1	1	1	3	1	3	1	3	1	1	2	1	1	4	2	4	1	1	3	4	4	1	3	4	4	4	4	2
476	1	F	1	1	1	1	1	Diabetes, other	1	0	1	3	3	1	2	1	1	2	1	1	2	1	1	1	4	1	2	1	3	1	1	3	1	3	2	2	4	1	1	3	3	4	1	2	1	3	1	3	2
477	1	F	1	2	4	1	1	None	0	0	2	3	3	1	2	1	1	3	1	1	3	1	1	1	4	2	2	1	3	1	1	3	1	3	4	2	4	1	1	3	4	4	1	3	1	3	1	3	2
478	1	M	3	2	5	1	1	Other	0	0	1	1	3	1	3	1	1	2	1	1	3	1	1	1	4	2	2	2	3	1	1	2	1	4	3	1	3	1	1	1	3	4	1	3	3	3	3	4	2
479	1	M	1	1	5	2	1	None	1	0	3	1	1	1	3	2	2	3	2	2	3	2	2	1	3	2	3	1	3	2	2	3	1	2	5	2	4	3	3	5	4	5	2	4	5	5	5	5	1
480	1	M	2	1	4	2	1	None	0	0	2	3	3	1	3	2	1	3	1	1	3	1	2	2	3	2	3	2	3	3	2	3	2	4	4	2	4	3	2	3	3	4	2	3	4	3	4	4	2
481	2	F	1	1	4	3	1	None	0	0	2	3	3	1	3	2	1	3	1	1	3	1	1	1	4	2	2	1	3	1	1	2	1	1	4	1	3	2	2	3	2	3	2	4	3	4	4	4	1
482	2	F	1	1	1	2	1	None	0	0	1	1	1	1	1	1	2	2	1	1	1	1	1	1	3	1	1	1	3	2	1	1	1	4	5	1	4	1	2	4	4	4	3	4	4	4	4	4	2
483	1	F	3	1	1	1	1	None	0	0	2	3	3	3	3	2	2	3	2	2	3	3	2	2	3	3	2	2	3	3	3	3	2	3	4	3	4	2	3	4	3	4	3	4	2	3	4	4	3
484	1	F	3	1	5	1	1	None	0	0	2	3	3	2	3	2	2	3	2	2	3	3	2	2	4	3	3	1	3	3	2	2	1	3	4	3	4	1	2	4	4	3	4	3	1	3	4	3	3
485	2	F	3	1	5	1	1	None	0	0	2	3	3	2	3	2	2	3	1	2	2	2	2	3	3	2	2	2	3	3	2	2	2	3	4	3	4	2	3	4	4	4	2	4	2	3	4	4	3
486	1	M	1	1	1	1	1	None, HTN	0	0	2	3	3	3	3	2	3	3	2	2	2	3	2	3	4	2	2	1	3	3	2	2	2	3	4	4	4	2	3	4	4	4	3	4	2	4	4	4	3
487	1	F	3	1	4	1	1	None	1	0	2	3	4	2	3	1	2	3	2	2	3	3	2	2	3	2	3	1	4	3	2	2	1	3	4	3	4	1	2	2	3	4	4	4	2	4	4	4	3
488	1	F	1	1	4	1	1	None	0	0	2	3	3	3	3	2	2	3	2	2	2	2	2	3	3	3	2	2	3	3	2	2	2	3	4	3	5	1	3	4	3	4	2	3	2	3	4	3	3
489	1	F	1	1	4	1	1	None	0	0	2	3	3	3	3	1	2	3	1	3	2	2	2	2	4	2	2	2	3	3	2	2	2	3	4	4	4	1	3	4	3	4	3	3	2	4	4	4	3
490	1	F	3	1	1	1	1	Other	0	0	2	3	3	3	3	2	2	3	2	3	2	3	2	2	3	3	2	2	3	3	2	2	2	3	4	4	4	2	2	4	3	4	3	4	2	3	4	4	3
491	1	F	3	1	1	1	1	HTN	0	0	2	3	3	2	3	2	2	2	2	3	2	3	2	2	3	2	2	1	3	2	3	2	2	3	4	4	4	1	2	4	3	5	3	3	2	3	4	4	3
492	1	F	3	1	1	1	1	HTN	1	0	2	3	3	2	3	2	2	3	2	3	3	3	2	2	3	2	2	2	3	3	2	2	2	4	4	3	4	2	4	4	4	4	3	3	2	3	4	4	3
493	2	F	3	1	5	1	1	None	1	0	2	3	3	2	3	3	2	3	2	2	3	3	2	2	3	3	3	2	4	3	2	2	2	4	4	3	4	2	2	4	3	4	4	3	2	4	4	4	3
494	1	F	2	1	1	1	1	None	0	0	2	3	3	2	3	2	2	3	2	2	2	3	2	2	3	3	2	1	4	3	2	2	2	3	4	3	4	2	3	4	4	3	3	3	2	3	4	4	3
495	1	F	3	1	1	3	1	HTN	0	0	2	3	3	3	3	2	2	3	2	2	3	3	2	3	3	2	2	2	3	3	2	2	2	4	4	3	4	1	3	4	4	3	3	4	2	3	4	4	3
496	4	F	3	1	3	1	1	Other	1	0	2	3	3	1	3	3	2	3	2	2	3	2	2	2	3	3	2	1	4	3	2	2	1	3	4	3	4	2	3	4	3	4	3	4	2	4	4	4	3
497	1	F	1	1	1	1	1	None	0	0	1	3	3	2	3	1	2	4	2	3	3	2	2	3	4	3	2	1	4	3	2	2	2	3	4	4	5	2	3	4	4	4	3	3	2	3	4	4	3
498	1	F	1	1	5	1	1	None	0	0	1	2	2	2	2	2	3	2	2	2	2	2	2	2	2	2	2	2	2	2	2	2	2	1	1	1	1	1	1	1	1	1	1	1	1	1	1	1	1
499	1	F	1	1	4	1	1	None	0	0	2	3	3	2	3	2	2	3	2	2	2	3	2	3	4	3	3	1	3	3	2	2	2	3	4	4	4	1	3	4	3	4	3	3	2	3	4	4	3
500	1	F	3	1	5	2	1	None	0	0	1	3	3	3	3	2	3	3	2	3	3	3	2	2	4	3	2	2	4	3	2	2	2	3	4	4	4	2	3	5	3	3	4	3	2	3	5	4	3
501	1	F	3	1	3	1	1	None	0	0	2	3	3	3	4	2	2	3	2	2	3	3	2	2	3	2	2	1	4	3	2	3	2	3	4	4	4	2	4	4	3	4	3	4	2	4	4	4	3
502	1	M	1	1	1	1	1	HTN	0	0	2	3	3	3	3	2	3	3	2	3	3	3	2	3	4	3	3	1	4	3	2	2	2	2	4	4	3	2	4	4	3	4	3	4	2	4	4	4	3
503	1	F	3	1	5	2	1	None	1	0	2	3	3	3	2	2	3	3	2	2	2	3	2	3	4	3	3	1	3	3	3	3	3	3	4	3	4	2	4	4	3	4	4	3	2	3	4	4	3
504	2	M	3	1	5	1	1	None	0	0	2	3	3	3	3	2	3	3	3	2	3	3	3	2	3	3	2	1	3	3	2	2	2	3	4	3	4	2	3	4	3	4	3	3	2	3	4	3	3
505	1	F	3	1	1	1	1	HTN, Other	0	0	2	3	4	2	3	3	2	3	2	3	3	3	2	3	3	3	3	2	4	3	2	3	2	3	4	4	4	2	3	4	3	4	4	3	2	3	5	4	3
506	2	F	1	1	5	1	1	None	1	0	2	3	3	2	3	2	2	3	2	2	3	3	2	2	4	2	2	1	3	3	3	3	2	3	4	4	4	2	3	4	3	4	2	3	2	3	4	4	3
507	1	F	3	1	1	1	1	None	0	0	2	3	3	3	3	2	3	3	2	2	3	2	2	3	4	3	2	2	4	3	2	3	2	5	4	4	4	2	4	5	3	4	3	4	2	4	4	4	3
508	1	F	3	1	1	1	0	None	0	0	2	3	3	3	3	2	3	4	2	3	3	3	2	2	3	3	3	1	4	3	2	2	2	3	4	4	4	2	3	4	4	4	2	3	2	3	4	4	3
509	2	F	3	2	1	1	0	None	1	0	2	3	3	3	3	2	3	3	2	3	2	3	2	2	3	2	3	2	4	3	2	2	2	3	4	4	5	2	3	4	3	5	3	3	1	3	4	4	3
510	3	M	3	3	1	1	0	None	0	0	2	3	3	3	3	3	2	3	2	2	3	3	2	2	4	2	3	1	3	3	2	2	2	3	4	5	5	2	5	4	3	5	3	3	2	3	5	4	3
[truncated: 5 more columns]

## Sheet: Keys
	Gender				Yes	1		P1Q1	Part 1, Question 1 of HLQ
	F	Female (women)			No	0		P2Q1	Part 2, Question 1 of HLQ
	M	Men						and so on
	Age groups				Religion			Education
	18-35	1			Hindu	1		Illiterate			1
	36-55	2			Sikh	2		Literate and below class 5			2
	56-65	3			Muslim	3		Primary school			3
	above65	4			Christian	4		Middle school			4
								High or Secondary school			5
								Graduate or Post-graduate			6
								Professional or Honours			7
	Occupation					Caste
	Unemployed/ home maker			1		General		1
	Unskilled worker			2		Other backward class		2
	Semi-skilled worker			3		Scheduled caste		3
	Skilled worker			4		Scheduled tribes		4
	Clerical, shop owner, farmer			5
	Semi- professional			6
	Professional			7
